# Supplementary material for: Double‐digest RADseq loci using standard Illumina indexes improve deep and shallow phylogenetic resolution of Lophodermium, a widespread fungal endophyte of pine needles
Source: Ecol Evol. 2018 Jun 11;8(13):6638–51. doi: 10.1002/ece3.4147 (PMC6053583; doi:10.1002/ece3.4147)
Supplement: Supplementary file 2 [file ECE3-8-6638-s002.xlsx]

## Sheet: Table A Metadata
Table A. Metadata for 50 isolates of Lophodermium species used in current study.
Short ID	Species	Host	Geographic origin	Type of isolate	ITS-LSU GenBank accession
Loco3286	L. conigenum*	P. radiata	Rotorua, Tikitere, New Zealand	G	KY576873
Loco742	L. conigenum*	P. contorta	Waimahia Forest, New Zealand	Unknown	KY576874
Lomo3288	L. molitoris	P. radiata	Kaingaroa Forest, New Zealand	Unknown	KY576875
Lopi804	L. pinastri	P. palustris	New Plymouth, Brookland Park, New Zealand	Unknown	KY576876
ASL-2-4a	L. australe cryptic	P. taeda	Asheville, NC	G	KM106810
BasLL2-2-4a	L. australe	P. taeda	Texas	G	KY576857
DPV1-9a	L. australe hybrid	P. virginiana	Duke Power, NC	G	KM106789
MS1-1-4	L. australe cryptic	P. taeda	Durham, NC	G	KM106743
MS1-2-8	L. australe hybrid	P. taeda	Mt. Sinai, NC	G	KM106747
May5B1	L. australe major	P. taeda	Durham, NC	G	KM106741
NH1-3-5a	L. australe major	P. taeda	Durham, NC	G	KM106753
NQP-V7	L. australe major	P. virginiana	Williamsburg, VA	G	KM106772
NR2-9b	L. australe major	P. taeda	Morehead City, NC	G	KM106765
JDPM1-17-1	L. baculiferum	P. monticola	John Day, OR	G	KY576872
PPDC3-2-1	L. baculiferum	P. ponderosa	Deer Creek, OR	D	KY576892
PCMH2-4-1	L. molitoris	P. contorta	Mount Hood, OR	D	KY576883
PLG1-7-1	L. molitoris	P. lambertiana	Gasquet, CA	D	KY576884
PLG2-1-2	L. molitoris	P. lambertiana	Gasquet, CA	D	KY576885
PLG2-10-6	L. molitoris	P. lambertiana	Gasquet, CA	D	KY576886
PLG2-11-1	L. molitoris	P. lambertiana	Gasquet, CA	D	KY576887
PLG2-12-3	L. molitoris	P. lambertiana	Gasquet, CA	D	KY576888
PLG2-13-1	L. molitoris	P. lambertiana	Gasquet, CA	D	KY576889
CA3PM1-7-1	L. nitens	P. monticola	Coeur D'Alene, ID	G	KY576863
CA4PM1-7-1	L. nitens	P. monticola	Coeur D'Alene, ID	G	KY576865
CF4PM1-18-1	L. nitens	P. monticola	Crooked Fork, ID	G	KY576866
DC2PL2-17-1	L. nitens	P. lambertiana	Deer Creek, OR	G	KY576867
ED3PL1-5-1	L. nitens	P. lambertiana	El Dorado, CA	G	KY576868
M2PM1-17-1	L. nitens	P. monticola	Mc Doel, CA	G	KY576877
PMM2-5-4	L. nitens	P. monticola	Mc Doel, CA	D	KY576890
PMWP1-2-1	L. nitens	P. monticola	Whitepine Creek Rd, WA	D	KY576891
PSLP1-12-1	L. nitens	P. strobus	Little pine State Park, PA	D	KY576893
PSLP1-16-1	L. nitens	P. strobus	Little pine State Park, PA	D	KY576894
Sie1PL1-14-2	L. nitens	P. lambertiana	Sierra Nevada, CA	G	KY576895
Sie1PL3-20-1	L. nitens	P. lambertiana	Sierra Nevada, CA	G	KY576896
WP3PM1-10-2	L. nitens	P. monticola	Whitepine Creek Rd, WA	G	KY576897
WP5PM1-5-1	L. nitens	P. monticola	Whitepine Creek Rd, WA	G	KY576898
CA2PM1-14-1	L. sp. nov.	P. monticola	Coeur D'Alene, ID	G	KY576858
CA2PM1-19-1	L. sp. nov.	P. monticola	Coeur D'Alene, ID	G	KY576859
CA2PM1-2-1	L. sp. nov.	P. monticola	Coeur D'Alene, ID	G	KY576860
CA3PM1-13-1	L. sp. nov.	P. monticola	Coeur D'Alene, ID	G	KY576861
CA3PM1-3-1	L. sp. nov.	P. monticola	Coeur D'Alene, ID	G	KY576862
CA3PM1-9-2	L. sp. nov.	P. monticola	Coeur D'Alene, ID	G	KY576864
MHPM3-1-1	L. sp. nov.	P. monticola	Mount Hood, OR	G	KY576878
MHPM3-15-2	L. sp. nov.	P. monticola	Mount Hood, OR	G	KY576879
G1PM2-14-1	L. sp. nov.	P. monticola	Gasquet, CA	G	KY576869
G1PM2-4-1	L. sp. nov.	P. monticola	Gasquet, CA	G	KY576870
G1PM2-8-1	L. sp. nov.	P. monticola	Gasquet, CA	G	KY576871
Me1PL1-18-1	L. sp. nov.	P. lambertiana	Mendocino, CA	G	KY576880
Me1PL2-9-1	L. sp. nov.	P. lambertiana	Mendocino, CA	G	KY576882
Me1PL2-7-2	L. sp. nov.	P. lambertiana	Mendocino, CA	G	KY576881
Type of isolate: G, isolated by culturing green needle fragments; D, isolated from a ascocarps in dead needles (see text for details).
*Originally labeled as L. conigenum by founder, but likely to be the same species as L. australe based on genetic data. L. australe was described first (1926) before L. conigenum (1929).

## Sheet: Table B ITS-LSU
Table B. Reference ITS-LSU sequences used for phylogenetic contextualization in Fig. S2.
ID	Accession*	Authors	Reference	Origin
Lophodermium pinastri DHL3	AB511818	Osono, T and Hirose T.	Unpublished	Japan
Lophodermium pinastri	AB511819	Osono, T and Hirose T.	Forest Pathol 41(2):156– 162 (2011)	Japan
Lophodermium seditiosum	AF203468	Gernandt DS and Stone J.	Mycologia 95 (5), 846-859 (2003)	Germany:Lüneburg
Elytroderma deformans	AF203469	Gernandt DS and Stone J.	Mycologia 95 (5), 846-859 (2003)	USA: Montana
Lophodermium piceae	AF203471	Gernandt DS and Stone J.	Mycologia 95 (5), 846-859 (2003)	Germany: Waadt
Meloderma desmazieresii	AF426056	Deckert,R.J., Hsiang,T. and Peterson,R.L.	Mycol. Res. 106 (3), 305-313 (2002)	Canada: Ontario
Lophodermium nitens NS4-2	AF426057	Deckert,R.J., Hsiang,T. and Peterson,R.L.	Mycol. Res. 106 (3), 305-313 (2002)	Canada: Nova Scotia
Lophodermium nitens BRMC3 3	AF426060	Deckert,R.J., Hsiang,T. and Peterson,R.L.	Mycol. Res. 106 (3), 305-313 (2002)	Canada: Ontario
Lophodermium nitens BRMC1 7	AF426061	Deckert,R.J., Hsiang,T. and Peterson,R.L.	Mycol. Res. 106 (3), 305-313 (2002)	Canada: Ontario
Lophodermium seditiosum ATCC28345	AF462435	Catal,M. and Adams,G.C.	Unpublished	UK: Scotland
Lophodermium macci S-171	AF540560	Sokolski,S., Piche,Y. and Berube,J.A.	Mycologia 96(6):1261–1267 (2004)	Canada
Lophodermium macci S-172	AF540561	Sokolski,S., Piche,Y. and Berube,J.A.	Mycologia 96(6):1261–1267 (2004)	Canada
Lophodermium nitens 6iayani	AY100640	Ortiz-Garcia,S., Gernandt,D.S., Stone,J.K. et al.	Mycologia 95 (5), 846-859 (2003)	Mexico: Morelos
Lophodermium indianum haroax	AY100641	Ortiz-Garcia,S., Gernandt,D.S., Stone,J.K. et al.	Mycologia 95 (5), 846-859 (2003)	Mexico: Oaxaca
Lophodermium indianum loingr	AY100642	Ortiz-Garcia,S., Gernandt,D.S., Stone,J.K. et al.	Mycologia 95 (5), 846-859 (2003)	Mexico: Nuevo Leon
Lophodermium australe lopaus	AY100647	Ortiz-Garcia,S., Gernandt,D.S., Stone,J.K. et al.	Mycologia 95 (5), 846-859 (2003)	Mexico: Oaxaca
Lophodermium pinastri loppon	AY100649	Ortiz-Garcia,S., Gernandt,D.S., Stone,J.K. et al.	Mycologia 95 (5), 846-859 (2003)	USA: Oregon
Leptostroma decipiens ma4n7m1	AY100653	Ortiz-Garcia,S., Gernandt,D.S., Stone,J.K. et al.	Mycologia 95 (5), 846-859 (2003)	USA: Oregon
Leptostroma decipiens ja2n4t5	AY100654	Ortiz-Garcia,S., Gernandt,D.S., Stone,J.K. et al.	Mycologia 95 (5), 846-859 (2003)	USA: Oregon
Lophodermium baculiferum mon2zem	AY100656	Ortiz-Garcia,S., Gernandt,D.S., Stone,J.K. et al.	Mycologia 95 (5), 846-859 (2003)	Mexico: Morelos
Lophodermium baculiferum monbacp	AY100657	Ortiz-Garcia,S., Gernandt,D.S., Stone,J.K. et al.	Mycologia 95 (5), 846-859 (2003)	Mexico: Nuevo Leon
Lophodermium molitoris CBS597 84	AY100659	Ortiz-Garcia,S., Gernandt,D.S., Stone,J.K. et al.	Mycologia 95 (5), 846-859 (2003)	USA: North Carolina
Lophodermium agathidis lopr87	AY100661	Ortiz-Garcia,S., Gernandt,D.S., Stone,J.K. et al.	Mycologia 95 (5), 846-859 (2003)	New Zealand
Lophodermium agathidis lopr537	AY100662	Ortiz-Garcia,S., Gernandt,D.S., Stone,J.K. et al.	Mycologia 95 (5), 846-859 (2003)	New Zealand
Lophodermium actinothyrium losa139	AY100663	Ortiz-Garcia,S., Gernandt,D.S., Stone,J.K. et al.	Mycologia 95 (5), 846-859 (2003)	Argentina
Lophodermium nitens BPI843548	AY465526	Ganley,R.J. and Newcombe,G.	Unpublished	USA: Washington
Lophodermium piceae Y2picPa	AY775725	Mueller,M.M., Valjakka,R. and Hantula,J.	For. Pathol. 37 (5), 329-337 (2007)	Finland
Lophodermium nitens 42-Ze	DQ406795	Salas-Lizana,R. and Pinero,D.	Unpublished	Mexico: Morelos
Lophodermium nitens 342Ja	DQ406796	Salas-Lizana,R. and Pinero,D.	Unpublished	Mexico: Jalisco
Lophodermium nitens 21111Co	DQ406797	Salas-Lizana,R. and Pinero,D.	Unpublished	Mexico: Coahuila
Lophodermium nitens 122Oa	DQ406798	Salas-Lizana,R. and Pinero,D.	Unpublished	Mexico: Oaxaca
Lophodermium conigenum R115	FJ861975	Wang,S.J., Lin,Y.R. and Hou,C.L.	Unpublished	Unknown
Lophodermium petrakii R60	FJ861984	Wang,S.J., Lin,Y.R. and Hou,C.L.	Mycol Prog 12:141–149. (2013)	China
Lophodermium pinastri R109	FJ861985	Wang,S.J., Lin,Y.R. and Hou,C.L.	J Northeast Forest Univ 38(5):101–104 (2010)	China
Lophodermium pini-excelsae R85	FJ861987	Wang,S.J., Lin,Y.R. and Hou,C.L.	J Northeast Forest Univ 38(5):101–104 (2010)	China
Lophodermium pini-excelsae R108	FJ861988	Wang,S.J., Lin,Y.R. and Hou,C.L.	J Northeast Forest Univ 38(5):101–104 (2010)	China
Lophodermium pinastri R58	GU367906	Lin,Y.R., Wang,S.J., Gao,X.M., Gu,T.T., et al.	Mycol Prog 14:23	China
Lophodermium pinastri T41	GU367908	Lin,Y.R., Wang,S.J., Gao,X.M., Gu,T.T., et al.	Mycol Prog 14:23	China
Lophodermium corconticum 227S1	HG939560	Lin,Y.R., Wang,S.J., Gao,X.M., Gu,T.T., et al.	Mycol Prog 14:23	Poland
Lophodermium seditiosum Ac1	HM060652	Reignoux,S.N.A. and Ennos,R.A.	Fungal Biol 118:835–845. (2014)	UK: Scotland
Lophodermium seditiosum Ac4	HM060654	Reignoux,S.N.A. and Ennos,R.A.	Fungal Biol 118:835–845. (2014)	UK: Scotland
Lophodermium pinastri Aa8	HM060655	Reignoux,S.N.A. and Ennos,R.A.	Fungal Biol 118:835–845. (2014)	UK: Scotland
Lophodermium pinastri Aa1	HM060657	Reignoux,S.N.A. and Ennos,R.A.	Fungal Biol 118:835–845. (2014)	UK: Scotland
Lophodermium pinastri Aa13	HM060659	Reignoux,S.N.A. and Ennos,R.A.	Fungal Biol 118:835–845. (2014)	UK: Scotland
Lophodermium pinastri Aa6	HM060661	Reignoux,S.N.A. and Ennos,R.A.	Fungal Biol 118:835–845. (2014)	UK: Scotland
Lophodermium pinastri Aa9	HM060664	Reignoux,S.N.A. and Ennos,R.A.	Fungal Biol 118:835–845. (2014)	UK: Scotland
Lophodermium pinastri Aa12	HM060666	Reignoux,S.N.A. and Ennos,R.A.	Fungal Biol 118:835–845. (2014)	UK: Scotland
Fungal PIMO 350 Pmonticola MT	HQ535912	Larkin,B.G., Hunt,L.S. and Ramsey,P.W.	Fungal Ecol 5, 252-260 (2012)	USA: Montana
Lophodermium piceae 55	HQ902160	Fan,L., Lin,Y.-R., Wang,S. and Hou,C.-L.	Mycol. Prog. 11 (1), 279-286 (2012)	China
Lophodermium cathayae CH2012	HQ992810	Gao,X.-M., Lin,Y.-R., Huang,H.-Y. and Hou,C.-L.	Mycol. Prog. 12, 141-149 (2013)	China
Leotiomycetes ML0018 Pleiophylla AZ	KJ508237	U'Ren,J.M., Riddle,J.M., Monacell,J.T. et al.	Mol Ecol Resour 14 (5), 1032-1048 (2014)	USA: Arizona
Lophodermium australe DP-SL3-4a	KM106796	Oono,R., Lutzoni,F., Arnold,A.E. et al.	Am. J. Bot. 101 (8), 1362-1374 (2014)	USA: North Carolina
Lophodermium corconticum DS195	LM654179	Lin,Y.R., Wang,S.J., Gao,X.M., Gu,T.T., et al.	Mycol Prog 14:23 (2015)	Poland
Colpoma quercinum	U92306	Gernandt,D.S., Camacho,F.J. and Stone,J.K	Mycologia 89, 735-744 (1997)	Germany: Munden
Lophodermium australe	U92308	Gernandt,D.S., Camacho,F.J. and Stone,J.K	Mycologia 89, 735-744 (1997)	USA: Florida
*GenBank and UNITE databases

## Sheet: Table C Libraries
Table C. Library and barcode summary for all Lophodermium samples, including samples not analyzed in the current study
Sample ID	Fungal species	P7 primer label	Index	P5 primer label	Index	Used in this study	Library*
BasLL2-2-4a	Lophodermium australe	N702	CGTACTAG	S508	CTAAGCCT	Yes	2015-10-01
BasLL2-2-4a-b	Lophodermium australe	N707	CTCTCTAC	S502	CTCTCTAT	Yes	2015-10-02
CA2PM1-14-1	Lophodermium sp. nov.	N711	AAGAGGCA	S506	ACTGCATA	Yes	2015-10-03
CA2PM1-19-1	Lophodermium sp. nov.	N711	AAGAGGCA	S503	TATCCTCT	Yes	2015-10-04
CA2PM1-2-1	Lophodermium sp. nov.	N704	TCCTGAGC	S503	TATCCTCT	Yes	2015-10-05
CA3PM1-13-1	Lophodermium sp. nov.	N703	AGGCAGAA	S508	CTAAGCCT	Yes	2015-10-06
CA3PM1-13-1-b	Lophodermium sp. nov.	N707	CTCTCTAC	S503	TATCCTCT	Yes	2015-10-07
CA3PM1-16-2	Lophodermium sp. nov.	N702	CGTACTAG	S503	TATCCTCT		2015-10-08
CA3PM1-7-1	Lophodermium nitens	N702	CGTACTAG	S507	AAGGAGTA	Yes	2015-10-09
CA3PM1-7-1-b	Lophodermium nitens	N701	TAAGGCGA	S511	TCTCTCCG	Yes	2015-10-10
CA4PM1-2-1	Lophodermium nitens	N701	TAAGGCGA	S503	TATCCTCT		2015-10-11
CA4PM1-7-1	Lophodermium nitens	N705	GGACTCCT	S508	CTAAGCCT	Yes	2015-10-12
CA4PM1-7-1-b	Lophodermium nitens	N703	AGGCAGAA	S503	TATCCTCT	Yes	2015-10-13
CF1PM1-7-1	Lophodermium nitens	N702	CGTACTAG	S502	CTCTCTAT		2015-10-14
CF4PM1-15-1	Lophodermium sp. nov.	N702	CGTACTAG	S505	GTAAGGAG		2015-10-15
CF4PM1-8-1	Lophodermium nitens	N705	GGACTCCT	S503	TATCCTCT		2015-10-16
DC1PL1-6-1	Lophodermium nitens	N711	AAGAGGCA	S507	AAGGAGTA		2015-10-17
DC1PL1-7-3	Lophodermium nitens	N711	AAGAGGCA	S505	GTAAGGAG		2015-10-18
DC2PL1-10-2	Lophodermium nitens	N701	TAAGGCGA	S510	CGTCTAAT		2015-10-19
DC2PL1-16-1	Lophodermium nitens	N701	TAAGGCGA	S502	CTCTCTAT		2015-10-20
DC2PL2-14-2	Lophodermium nitens	N705	GGACTCCT	S502	CTCTCTAT		2015-10-21
DC2PL2-16-1	Lophodermium nitens	N707	CTCTCTAC	S505	GTAAGGAG		2015-10-22
ED3PL1-1-1	Lophodermium nitens	N706	TAGGCATG	S502	CTCTCTAT		2015-10-23
ED3PL1-15-1	Lophodermium nitens	N711	AAGAGGCA	S508	CTAAGCCT		2015-10-24
G1PM2-16-1	Lophodermium sp. nov.	N707	CTCTCTAC	S507	AAGGAGTA		2015-10-25
G1PM2-20-1	Lophodermium sp. nov.	N703	AGGCAGAA	S502	CTCTCTAT		2015-10-26
G1PM2-6-1	Lophodermium nitens	N705	GGACTCCT	S505	GTAAGGAG		2015-10-27
G1PM2-8-1	Lophodermium sp. nov.	N705	GGACTCCT	S507	AAGGAGTA	Yes	2015-10-28
JDPM1-17-1	Lophodermium baculiferum	N706	TAGGCATG	S508	CTAAGCCT	Yes	2015-10-29
JDPM2-15-1	Lophodermium nitens	N706	TAGGCATG	S510	CGTCTAAT		2015-10-30
M1PM1-11-1	Lophodermium nitens	N707	CTCTCTAC	S511	TCTCTCCG		2015-10-31
M1PM1-7-1	Lophodermium nitens	N702	CGTACTAG	S510	CGTCTAAT		2015-10-23
Me1PL1-17-2	Lophodermium sp. nov.	N701	TAAGGCGA	S505	GTAAGGAG		2015-10-24
Me1PL1-18-1	Lophodermium sp. nov.	N707	CTCTCTAC	S506	ACTGCATA	Yes	2015-10-25
Me1PL1-18-1-b	Lophodermium sp. nov.	N703	AGGCAGAA	S507	AAGGAGTA	Yes	2015-10-26
Me1PL1-20-1	Lophodermium sp. nov.	N711	AAGAGGCA	S511	TCTCTCCG		2015-10-27
Me1PL2-7-2	Lophodermium sp. nov.	N703	AGGCAGAA	S510	CGTCTAAT	Yes	2015-10-28
MHPM3-1-1	Lophodermium sp. nov.	N710	CGAGGCTG	S502	CTCTCTAT	Yes	2015-10-29
MHPM3-10-1	Lophodermium sp. nov.	N710	CGAGGCTG	S511	TCTCTCCG		2015-10-30
MHPM3-12-1	Lophodermium sp. nov.	N706	TAGGCATG	S505	GTAAGGAG		2015-10-31
MHPM3-15-2	Lophodermium sp. nov.	N707	CTCTCTAC	S508	CTAAGCCT	Yes	2015-10-23
MHPM3-17-1	Lophodermium nitens	N707	CTCTCTAC	S510	CGTCTAAT		2015-10-24
MHPM3-19-2	Lophodermium sp. nov.	N718	GTAGCTCC	S507	AAGGAGTA		2015-10-25
MHPM3-5-1	Lophodermium sp. nov.	N702	CGTACTAG	S511	TCTCTCCG		2015-10-26
MHPM3-6-2	Lophodermium nitens	N710	CGAGGCTG	S505	GTAAGGAG		2015-10-27
MHPM3-8-1	Lophodermium nitens	N701	TAAGGCGA	S508	CTAAGCCT		2015-10-28
MHPM3-9-1	Lophodermium nitens	N704	TCCTGAGC	S507	AAGGAGTA		2015-10-29
PLG1-7-1	Lophodermium molitoris	N701	TAAGGCGA	S507	AAGGAGTA	Yes	2015-10-30
PLG2-1-2	Lophodermium molitoris	N703	AGGCAGAA	S505	GTAAGGAG	Yes	2015-10-31
PLG2-12-3	Lophodermium molitoris	N704	TCCTGAGC	S506	ACTGCATA	Yes	2015-10-23
PLMe1-8-1	Lophodermium sp. nov.	N710	CGAGGCTG	S508	CTAAGCCT		2015-10-24
PLMe2-15-1	Lophodermium sp. nov.	N710	CGAGGCTG	S510	CGTCTAAT		2015-10-25
PLMe3-1-3	Lophodermium nitens	N705	GGACTCCT	S506	ACTGCATA		2015-10-26
PMDC3-4-1	Lophodermium nitens	N704	TCCTGAGC	S505	GTAAGGAG		2015-10-27
PMG4-10-1	Lophodermium sp. nov.	N718	GTAGCTCC	S505	GTAAGGAG		2015-10-28
PMG4-11-1	Lophodermium nitens	N704	TCCTGAGC	S510	CGTCTAAT		2015-10-29
PMG4-19-1	Lophodermium sp. nov.	N711	AAGAGGCA	S502	CTCTCTAT		2015-10-30
PMG4-9-1	Lophodermium sp. nov.	N701	TAAGGCGA	S506	ACTGCATA		2015-10-31
PMM2-5-7	Lophodermium nitens	N705	GGACTCCT	S510	CGTCTAAT		2015-10-23
Sie1PL1-19-1	Lophodermium nitens	N706	TAGGCATG	S506	ACTGCATA		2015-10-23
Sie1PL2-11-3	Lophodermium nitens	N706	TAGGCATG	S507	AAGGAGTA		2015-10-24
Sie1PL2-17-1	Lophodermium nitens	N706	TAGGCATG	S511	TCTCTCCG		2015-10-25
WP3PM1-11-1	Lophodermium nitens	N710	CGAGGCTG	S506	ACTGCATA		2015-10-26
WP3PM1-12-1	Lophodermium nitens	N710	CGAGGCTG	S507	AAGGAGTA		2015-10-27
WP3PM1-14-1	Lophodermium nitens	N703	AGGCAGAA	S506	ACTGCATA		2015-10-28
WP3PM1-15-3	Lophodermium nitens	N710	CGAGGCTG	S503	TATCCTCT		2015-10-29
WP3PM1-17-2	Lophodermium sp. nov.	N703	AGGCAGAA	S511	TCTCTCCG		2015-10-30
WP3PM1-7-1	Lophodermium nitens	N702	CGTACTAG	S506	ACTGCATA		2015-10-31
Aug6F1	Lophodermium australe major	N705	GGACTCCT	S508	CTAAGCCT		2015-12-01
BasLL1-1-2a	Lophodermium australe	N701	TAAGGCGA	S508	CTAAGCCT	Yes	2015-12-01
CA2PM1-3-1	Lophodermium nitens	N701	TAAGGCGA	S506	ACTGCATA		2015-12-01
CA3PM1-13-1	Lophodermium sp. nov.	N710	CGAGGCTG	S520	AAGGCTAT		2015-12-01
CA3PM1-18-1	Lophodermium sp. nov.	N707	CTCTCTAC	S515	TTCTAGCT		2015-12-01
CA3PM1-2-1	Lophodermium sp. nov.	N705	GGACTCCT	S511	TCTCTCCG		2015-12-01
CA3PM1-20-4	Lophodermium sp. nov.	N705	GGACTCCT	S507	AAGGAGTA		2015-12-01
CF1PM1-11-1	Lophodermium nitens	N702	CGTACTAG	S507	AAGGAGTA		2015-12-01
CF1PM1-3-1	Lophodermium sp. nov.	N705	GGACTCCT	S510	CGTCTAAT		2015-12-01
CF4PM1-16-1	Lophodermium nitens	N707	CTCTCTAC	S520	AAGGCTAT		2015-12-01
CF4PM1-2-1	Lophodermium molitoris	N703	AGGCAGAA	S505	GTAAGGAG		2015-12-01
DC1PL1-13-1	Lophodermium nitens	N706	TAGGCATG	S506	ACTGCATA		2015-12-01
DC1PL1-14-1	Lophodermium nitens	N710	CGAGGCTG	S513	TCGACTAG		2015-12-01
DC1PL1-17-1	Lophodermium nitens	N710	CGAGGCTG	S517	GCGTAAGA		2015-12-01
DC1PL1-20-1	Lophodermium nitens	N711	AAGAGGCA	S518	CTATTAAG		2015-12-01
DC1PL1-3-1	Lophodermium nitens	N702	CGTACTAG	S502	CTCTCTAT		2015-12-01
DC1PL1-9-1	Lophodermium nitens	N710	CGAGGCTG	S518	CTATTAAG		2015-12-01
DC2PL2-4-1	Lophodermium nitens	N711	AAGAGGCA	S516	CCTAGAGT		2015-12-01
DP-VA1-9a	Lophodermium australe hybrid	N706	TAGGCATG	S510	CGTCTAAT	Yes	2015-12-01
ED3PL1-17-1	Lophodermium nitens	N703	AGGCAGAA	S511	TCTCTCCG		2015-12-01
ED3PL1-18-1	Lophodermium nitens	N703	AGGCAGAA	S510	CGTCTAAT		2015-12-01
ED3PL1-2-1	Lophodermium nitens	N711	AAGAGGCA	S521	GAGCCTTA		2015-12-01
ED3PL1-6-1	Lophodermium nitens	N703	AGGCAGAA	S507	AAGGAGTA		2015-12-01
G1PM2-9-1	Lophodermium nitens	N702	CGTACTAG	S511	TCTCTCCG		2015-12-01
M1PM1-9-1	Lophodermium nitens	N701	TAAGGCGA	S505	GTAAGGAG		2015-12-01
M1PM2-16-1	Lophodermium nitens	N703	AGGCAGAA	S502	CTCTCTAT		2015-12-01
M1PM2-9-1	Lophodermium nitens	N704	TCCTGAGC	S508	CTAAGCCT		2015-12-01
M2PC1-13-1	Lophodermium nitens	N704	TCCTGAGC	S511	TCTCTCCG		2015-12-01
M2PM2-2-2	Lophodermium nitens	N701	TAAGGCGA	S511	TCTCTCCG		2015-12-01
M2PM2-4-1	Lophodermium nitens	N704	TCCTGAGC	S503	TATCCTCT		2015-12-01
Me1PL1-18-1-inter	Lophodermium sp. nov.	N707	CTCTCTAC	S516	CCTAGAGT	Yes	2015-12-01
Me1PL1-9-1	Lophodermium sp. nov.	N705	GGACTCCT	S502	CTCTCTAT		2015-12-01
Me1PL2-12-1	Lophodermium sp. nov.	N706	TAGGCATG	S511	TCTCTCCG		2015-12-01
Me1PL2-20-3	Lophodermium sp. nov.	N710	CGAGGCTG	S515	TTCTAGCT		2015-12-01
MHPM2-11-1	Lophodermium nitens	N702	CGTACTAG	S506	ACTGCATA		2015-12-01
MHPM2-18-1	Lophodermium sp. nov.	N711	AAGAGGCA	S513	TCGACTAG		2015-12-01
MHPM2-20-1	Lophodermium sp. nov.	N707	CTCTCTAC	S517	GCGTAAGA		2015-12-01
MHPM2-8-1	Lophodermium sp. nov.	N703	AGGCAGAA	S508	CTAAGCCT		2015-12-01
MHPM3-10-2	Lophodermium nitens	N702	CGTACTAG	S508	CTAAGCCT		2015-12-01
MMS1-8a	Lophodermium australe cryptic	N707	CTCTCTAC	S518	CTATTAAG		2015-12-01
OZSL1.2.2b	Lophodermium australe	N701	TAAGGCGA	S503	TATCCTCT		2015-12-01
PLG1-11-1	Lophodermium sp. nov.	N701	TAAGGCGA	S502	CTCTCTAT		2015-12-01
PLG1-15-1	Lophodermium sp. nov.	N711	AAGAGGCA	S520	AAGGCTAT		2015-12-01
PLG1-5-3	Lophodermium molitoris	N710	CGAGGCTG	S516	CCTAGAGT		2015-12-01
PLG2-4-1	Lophodermium nitens	N707	CTCTCTAC	S521	GAGCCTTA		2015-12-01
PLMe2-16-1	Lophodermium sp. nov.	N705	GGACTCCT	S503	TATCCTCT		2015-12-01
PMG4-4-1	Lophodermium sp. nov.	N701	TAAGGCGA	S510	CGTCTAAT		2015-12-01
PMG4-5-1	Lophodermium sp. nov.	N702	CGTACTAG	S510	CGTCTAAT		2015-12-01
PSLP1-12-1	Lophodermium nitens	N704	TCCTGAGC	S510	CGTCTAAT	Yes	2015-12-01
PSLP1-14-1	Lophodermium nitens	N702	CGTACTAG	S505	GTAAGGAG		2015-12-01
Sie1PL1-16-1	Lophodermium nitens	N702	CGTACTAG	S503	TATCCTCT		2015-12-01
Sie1PL1-4-1	Lophodermium nitens	N706	TAGGCATG	S508	CTAAGCCT		2015-12-01
Sie1PL1-5-2	Lophodermium nitens	N704	TCCTGAGC	S502	CTCTCTAT		2015-12-01
Sie1PL2-14-1	Lophodermium nitens	N704	TCCTGAGC	S505	GTAAGGAG		2015-12-01
Sie1PL3-11-1	Lophodermium nitens	N706	TAGGCATG	S505	GTAAGGAG		2015-12-01
Sie1PL3-2-3	Lophodermium nitens	N711	AAGAGGCA	S517	GCGTAAGA		2015-12-01
SW3-7a	Lophodermium australe	N704	TCCTGAGC	S506	ACTGCATA		2015-12-01
WP3PM1-12-2	Lophodermium nitens	N707	CTCTCTAC	S513	TCGACTAG		2015-12-01
WP3PM1-17-1	Lophodermium sp. nov.	N704	TCCTGAGC	S507	AAGGAGTA		2015-12-01
WP3PM1-5-1	Lophodermium nitens	N706	TAGGCATG	S503	TATCCTCT	Yes	2015-12-01
WP3PM1-5-1-b	Lophodermium nitens	N703	AGGCAGAA	S506	ACTGCATA	Yes	2015-12-01
WP3PM1-6-1	Lophodermium nitens	N710	CGAGGCTG	S521	GAGCCTTA		2015-12-01
WP5PM1-18-1	Lophodermium nitens	N711	AAGAGGCA	S515	TTCTAGCT		2015-12-01
YR-VA2a	Lophodermium australe major	N705	GGACTCCT	S506	ACTGCATA		2015-12-01
A-V1-1a	Lophodermium australe major	N701	TAAGGCGA	S520	AAGGCTAT		2016-06-01
CA3PM1-3-1	Lophodermium sp. nov.	N703	AGGCAGAA	S517	GCGTAAGA	Yes	2016-06-02
CA3PM1-7-1-inter	Lophodermium nitens	N702	CGTACTAG	S518	CTATTAAG	Yes	2016-06-03
CA3PM1-9-2	Lophodermium sp. nov.	N702	CGTACTAG	S503	TATCCTCT	Yes	2016-06-04
CF4PM1-16-1	Lophodermium nitens	N704	TCCTGAGC	S520	AAGGCTAT		2016-06-05
CF4PM1-18-1	Lophodermium nitens	N705	GGACTCCT	S518	CTATTAAG	Yes	2016-06-06
DC2PL2-17-1	Lophodermium nitens	N703	AGGCAGAA	S520	AAGGCTAT	Yes	2016-06-07
ED3PL1-5-1	Lophodermium nitens	N705	GGACTCCT	S520	AAGGCTAT	Yes	2016-06-08
G1PM2-14-1	Lophodermium sp. nov.	N702	CGTACTAG	S517	GCGTAAGA	Yes	2016-06-09
G1PM2-4-1	Lophodermium sp. nov.	N702	CGTACTAG	S521	GAGCCTTA	Yes	2016-06-10
Loco3286	Lophodermium conigenum	N706	TAGGCATG	S520	CTATTAAG	Yes	2016-06-11
Loco742	Lophodermium conigenum	N706	TAGGCATG	S503	TATCCTCT	Yes	2016-06-12
Lomo3288	Lophodermium molitoris	N705	GGACTCCT	S515	TTCTAGCT	Yes	2016-06-13
Lopi801	Lophodermium pinastri	N706	TAGGCATG	S521	AAGGCTAT		2016-06-14
Lopi804	Lophodermium pinastri	N706	TAGGCATG	S502	CTCTCTAT	Yes	2016-06-15
M2PM2-16-3	Lophodermium nitens	N704	TCCTGAGC	S515	TTCTAGCT		2016-06-16
M2PM2-17-1	Lophodermium nitens	N704	TCCTGAGC	S516	CCTAGAGT	Yes	2016-06-17
M2PM2-18-1	Lophodermium nitens	N703	AGGCAGAA	S515	TTCTAGCT		2016-06-18
M2PM2-6-1	Lophodermium nitens	N701	TAAGGCGA	S517	GCGTAAGA		2016-06-19
M2PM2-9-1	Lophodermium nitens	N701	TAAGGCGA	S515	TTCTAGCT		2016-06-20
May5B1	Lophodermium australe major	N703	AGGCAGAA	S505	GTAAGGAG	Yes	2016-06-21
Me1PL1-14-1	Lophodermium sp. nov.	N702	CGTACTAG	S516	CCTAGAGT		2016-06-22
Me1PL2-20-3-b	Lophodermium sp. nov.	N704	TCCTGAGC	S518	CTATTAAG		2016-06-23
Me1PL2-9-1	Lophodermium sp. nov.	N702	CGTACTAG	S520	AAGGCTAT	Yes	2016-06-24
Me3PL1-16-1	Lophodermium sp. nov.	N705	GGACTCCT	S517	GCGTAAGA		2016-06-25
MHPM2-15-1	Lophodermium nitens	N704	TCCTGAGC	S521	GAGCCTTA		2016-06-26
MHPM2-7-2	Lophodermium sp. nov.	N705	GGACTCCT	S516	CCTAGAGT		2016-06-27
MHPM3-18-1	Lophodermium nitens	N703	AGGCAGAA	S502	CTCTCTAT		2016-06-28
MS1-1-4	Lophodermium australe cryptic	N703	AGGCAGAA	S506	ACTGCATA	Yes	2016-06-20
MS2-3-2a	Lophodermium australe major	N703	AGGCAGAA	S507	AAGGAGTA		2016-06-21
NH1-3-5a	Lophodermium australe major	N703	AGGCAGAA	S508	CTAAGCCT	Yes	2016-06-22
NQP-V7	Lophodermium australe major	N704	TCCTGAGC	S506	ACTGCATA	Yes	2016-06-20
NR2-9b	Lophodermium australe major	N704	TCCTGAGC	S503	TATCCTCT	Yes	2016-06-21
PCMH2-4-1	Lophodermium molitoris	N701	TAAGGCGA	S516	CCTAGAGT	Yes	2016-06-22
PLG2-10-6	Lophodermium molitoris	N703	AGGCAGAA	S516	CCTAGAGT	Yes	2016-06-20
PLG2-11-1	Lophodermium molitoris	N706	TAGGCATG	S516	CCTAGAGT	Yes	2016-06-20
PLG2-13-1	Lophodermium molitoris	N706	TAGGCATG	S515	TTCTAGCT	Yes	2016-06-21
PMWP1-2-1	Lophodermium nitens	N705	GGACTCCT	S521	GAGCCTTA	Yes	2016-06-22
PPDC3-2-1	Lophodermium baculiferum	N701	TAAGGCGA	S521	GAGCCTTA	Yes	2016-06-23
PSLP1-16-1	Lophodermium nitens	N702	CGTACTAG	S515	TTCTAGCT	Yes	2016-06-24
Sie1PL2-18-1	Lophodermium nitens	N704	TCCTGAGC	S517	GCGTAAGA		2016-06-25
Sie1PL3-20-2	Lophodermium nitens	N703	AGGCAGAA	S521	GAGCCTTA	Yes	2016-06-26
SW2-1a	Lophodermium australe	N701	TAAGGCGA	S503	TATCCTCT		2016-06-27
WP3PM1-10-2	Lophodermium nitens	N701	TAAGGCGA	S518	CTATTAAG	Yes	2016-06-28
A-SL2-4a	Lophodermium australe cryptic	N710	CGAGGCTG	S508	CTAAGCCT	Yes	2016-08-01
BasLL1-2-2a	Lophodermium australe	N720	CGGAGCCT	S507	AAGGAGTA		2016-08-02
BasLL2-1-4a	Lophodermium australe	N701	TAAGGCGA	S505	GTAAGGAG		2016-08-03
BasLL2-2-1c	Lophodermium australe	N704	TCCTGAGC	S503	TATCCTCT		2016-08-04
BasLL2-2-3b	Lophodermium australe	N705	GGACTCCT	S503	TATCCTCT		2016-08-05
BF1-5a	Lophodermium australe major	N707	CTCTCTAC	S510	CGTCTAAT		2016-08-06
CP3-5a	Lophodermium australe major	N704	TCCTGAGC	S506	ACTGCATA		2016-08-07
DP-V1-9b	Lophodermium australe major	N707	CTCTCTAC	S506	ACTGCATA		2016-08-08
DP-V3-3a	Lophodermium australe major	N706	TAGGCATG	S506	ACTGCATA		2016-08-09
DP-V3-3b	Lophodermium australe major	N716	ACTCGCTA	S508	CTAAGCCT		2016-08-10
DPSL2-3a	Lophodermium australe major	N712	GTAGAGGA	S506	ACTGCATA		2016-08-11
DPSL3-4a	Lophodermium australe major	N706	TAGGCATG	S508	CTAAGCCT		2016-08-12
DPSL3-5a	Lophodermium australe major	N710	CGAGGCTG	S506	ACTGCATA		2016-08-13
JipLL1-4a	Lophodermium australe	N704	TCCTGAGC	S505	GTAAGGAG		2016-08-14
M1PM2-7-1	Lophodermium nitens	N720	CGGAGCCT	S508	CTAAGCCT		2016-08-15
M1PM2-19-1	Lophodermium nitens	N701	TAAGGCGA	S508	CTAAGCCT		2016-08-16
Me1PL2-17-1	Lophodermium sp. nov.	N704	TCCTGAGC	S508	CTAAGCCT		2016-08-17
MS1-1-1 C	Lophodermium australe cryptic	N711	AAGAGGCA	S510	CGTCTAAT		2016-08-18
MS1-1-9 C	Lophodermium australe cryptic	N711	AAGAGGCA	S505	GTAAGGAG		2016-08-19
MS1-2-5a C	Lophodermium australe cryptic	N718	GGAGCTAC	S507	AAGGAGTA		2016-08-20
MS1-2-8 H	Lophodermium australe hybrid	N710	CGAGGCTG	S510	CGTCTAAT	Yes	2016-08-21
NH1-3-4a M	Lophodermium australe major	N712	GTAGAGGA	S505	GTAAGGAG		2016-08-22
NQP-V6 M	Lophodermium australe major	N705	GGACTCCT	S506	ACTGCATA		2016-08-23
NQP1-2a M	Lophodermium australe major	N703	AGGCAGAA	S503	TATCCTCT		2016-08-24
NR1-8a C	Lophodermium australe cryptic	N712	GTAGAGGA	S510	CGTCTAAT		2016-08-25
NR2-4b C	Lophodermium australe cryptic	N701	TAAGGCGA	S503	TATCCTCT		2016-08-26
NR2-9b M	Lophodermium australe major	N705	GGACTCCT	S508	CTAAGCCT		2016-08-27
OzSL1-1-3a	Lophodermium australe	N705	GGACTCCT	S505	GTAAGGAG		2016-08-28
OzSL1-1-4a	Lophodermium australe	N706	TAGGCATG	S505	GTAAGGAG		2016-08-06
OzSL1-2-1a	Lophodermium australe	N706	TAGGCATG	S503	TATCCTCT		2016-08-07
OzSL1-2-3a	Lophodermium australe	N719	GCGTAGTA	S506	ACTGCATA		2016-08-08
OzSL1-3-2a	Lophodermium australe	N707	CTCTCTAC	S505	GTAAGGAG		2016-08-09
OzSL2-1-4a	Lophodermium australe	N715	ATCTCAGG	S507	AAGGAGTA		2016-08-10
OzSL2-3-1a	Lophodermium australe	N707	CTCTCTAC	S503	TATCCTCT		2016-08-11
OzSL2-3-2a	Lophodermium australe	N710	CGAGGCTG	S503	TATCCTCT		2016-08-12
OzSL3-2-3b	Lophodermium australe	N720	CGGAGCCT	S506	ACTGCATA		2016-08-13
OzSL3-3-3b	Lophodermium australe	N715	ATCTCAGG	S505	GTAAGGAG		2016-08-06
PMM2-5-4	Lophodermium nitens	N702	CGTACTAG	S508	CTAAGCCT	Yes	2016-08-07
SabLL1-5a	Lophodermium australe	N716	ACTCGCTA	S505	GTAAGGAG		2016-08-08
SabSL2-3a	Lophodermium australe	N702	CGTACTAG	S507	AAGGAGTA		2016-08-09
SHLL1-3c-1	Lophodermium australe	N710	CGAGGCTG	S507	AAGGAGTA		2016-08-10
SHLL1-5a	Lophodermium australe	N704	TCCTGAGC	S507	AAGGAGTA		2016-08-11
SHLL2-5b	Lophodermium australe	N719	GCGTAGTA	S505	GTAAGGAG		2016-08-12
SHSL1-1a	Lophodermium australe	N720	CGGAGCCT	S505	GTAAGGAG		2016-08-13
Sie1PL1-14-2	Lophodermium nitens	N703	AGGCAGAA	S508	CTAAGCCT	Yes	2016-08-14
SW2-1a	Lophodermium australe	N716	ACTCGCTA	S503	TATCCTCT		2016-08-15
TarLL1-1b	Lophodermium australe	N705	GGACTCCT	S510	CGTCTAAT		2016-08-16
TarLL1-3a	Lophodermium australe	N707	CTCTCTAC	S507	AAGGAGTA		2016-08-17
*Final Library Concentrations differed among libraries
Oct. 2015 library: 1.95 ng/uL or 5.47 nM (using 540 bp as average size)
Dec. 2015 library: 2.26 ng/uL or 6.1 nM (using 518 bp average size)
June 2016 library: 8.6nM (using 537 bps average size)
August 2016 library: 5.3 nM (using 490 bps as average size)

## Sheet: Table D Replicates
Table D. Lophodermium individuals used in replication analysis (observed error rate) within or between sequencing libraries.
Sample	Lophodermium lineage	Replicate	Library	Total reads	70/30N f2loci	70/30N shared loci	mean loci length	nucleotide variation*		85/15N f2loci	85/15N shared loci	mean loci length	nucleotide variation
BasLL2_2_4a	L. australe	1	2015-10-05	126071	7571	2752	245.92	0.00162537		7744	2694	246.622	0.000988861
		2	2015-10-05	89967	5474					5556
CA3PM1-7-1	L. nitens	1	2015-10-05	196040	17806	12340	248.608	0.00149878		18968	12978	246.235	0.00077856
		2	2015-10-05	211852	17797					19007
		2	2015-10-05	211852	17797	6106	245.716	0.00191223		19007	6343	243.974	0.00100353
		3	2016-06-03	72241	8469					8657
		1	2015-10-05	196040	17806	6088	248	0.00202059		18968	6324	245.574	0.0010045
		3	2016-06-03	72241	8469					8657
CA4PM1-7-1	L. nitens	1	2015-10-05	86664	12562	6710	264.851	0.00221647		12873	6904	263.368	0.00118573
		2	2015-10-05	126524	14067					14628
WP3PM1-5-1	L. nitens	1	2016-12-15	21337	2568	1254	213.132	0.00428035		2622	1291	210.448	0.00330526
		2	2016-12-15	47050	7030					7215
CA3PM1-13-1	L. sp. nov.	1	2015-10-05	57696	8247	4286	275.167	0.000171746		8207	4204	269.312	9.36242e-05
		2	2015-10-05	40364	6210					6187
		2	2015-10-05	40364	6210	4232	234.322	0.000144204		6187	4177	231.626	9.50901e-05
		3	2016-12-15	40459	7061					7012
		1	2015-10-05	57696	8247	2937	255	0.00018565		8207	2866	252	0.000112066
		3	2016-12-15	40459	7061					7012
Me1PL1-18-1	L. sp. nov.	1	2015-10-05	209977	13399	6856	272.546	6.1009e-05		13690	6800	271.461	4.76723e-05
		2	2015-10-05	61176	7835					7880
		2	2015-10-05	61176	7835	4464	220.204	0.000174977		7880	4386	218.02	8.05241e-05
		3	2016-12-15	33512	6210					6160
		1	2015-10-05	209977	13399	2746	245.181	0.000274779		13690	2701	243	5.95419e-05
		3	2016-12-15	33512	6210					6160

## Sheet: Table E N's
Table E. Effects of allowed N quality filtering, depth and clustered loci within samples.				Quality filtering step														70% threshold clustering																												0.75		0.8
key				N = 0		N = 5		N = 10		N = 15		N = 20		N = 25		N = 30		N = 0				N = 5				N = 10				N = 15				N = 20				N = 25				N = 30				N = 15
Sample	Lineage	Library	Raw reads	passed	%passed	passed	%passed	passed	%passed	passed	%passed	passed	%passed	passed	%passed	passed	%passed	d>1.me	nloci	f2loci	min10	d>1.me	nloci	f2loci	min10	d>1.me	nloci	f2loci	min10	d>1.me	nloci	f2loci	min10	d>1.me	nloci	f2loci	min10	d>1.me	nloci	f2loci	min10	d>1.me	nloci	f2loci	min10	d>1.me	f2loci	d>1.me	f2loci
A_SL2_4a	L. australe cryptic	2016-08-18	157272	122397	77.825	143643	91.3341	148290	94.2889	150681	95.8092	152147	96.7413	153212	97.4185	154021	97.9329	6.135	27583	16888	91	6.313	31271	19198	154	6.317	32161	19361	154	6.314	32623	19415	158	6.313	32989	19458	159	6.309	33245	19517	158	6.306	33454	19545	158	6.317	19679	6.297	20049
BasLL2-2-4a	L. australe major	2015-10-05	126071	79667	63.1922	101899	80.8267	107822	85.5248	111275	88.2638	113796	90.2634	115690	91.7658	117262	93.0127	10.474	19448	5893	34	10.662	23360	7349	101	10.823	24358	7452	105	10.885	24910	7488	106	10.931	25344	7514	107	10.959	25695	7540	105	10.958	25935	7571	108	10.847	7558	10.825	7640
BasLL2-2-4a-b	L. australe major	2015-10-05	89967	58448	64.966	73568	81.7722	77536	86.1827	80014	88.9371	81715	90.8277	83048	92.3094	84109	93.4887	10.318	15543	4337	27	10.579	18437	5348	73	10.702	19105	5409	77	10.753	19522	5426	80	10.79	19841	5448	81	10.797	20081	5461	82	10.818	20266	5474	81	10.715	5463	10.669	5499
DP-VA1-9a	L. australe hybrid	2016-12-15	11773	7290	61.9213	9645	81.9247	10273	87.259	10603	90.062	10824	91.9392	11009	93.5106	11116	94.4194	2.779	5467	933	17	2.841	7048	1267	33	2.845	7466	1296	36	2.847	7700	1297	37	2.846	7849	1305	39	2.847	7976	1305	38	2.854	8048	1307	36	2.85	1300	2.84	1311
May5B1	L. australe major	2016-06-03	384545	245434	63.8245	307246	79.8986	324517	84.3899	335090	87.1393	342533	89.0749	348356	90.5891	352865	91.7617	10.335	51382	18711	95	10.997	61758	21421	171	11.166	64435	21720	170	11.287	66016	21911	178	11.367	67112	22071	173	11.442	67995	22167	170	11.491	68687	22246	174	11.296	22099	11.295	22355
MS1_2_8	L. australe hybrid	2016-08-18	148686	103005	69.2769	126319	84.9569	132491	89.1079	136090	91.5285	138496	93.1466	140335	94.3835	141715	95.3116	5.392	25013	16631	96	5.878	27501	18832	156	6.013	28079	18993	156	6.098	28410	19146	166	6.155	28608	19242	164	6.197	28770	19339	162	6.231	28891	19389	163	6.109	19331	6.069	19620
MS1-1-4	L. australe cryptic	2016-06-03	337360	193249	57.2827	255567	75.755	274389	81.3342	286031	84.7851	293989	87.144	300190	88.9821	304992	90.4055	8.584	33776	19156	110	9.81	40001	22055	171	10.177	41665	22484	173	10.444	42684	22729	176	10.641	43327	22908	178	10.793	43817	23016	174	10.919	44177	23099	181	10.49	23040	10.453	23588
NH1-3-5a	L. australe major	2016-06-03	444204	325890	73.3649	385424	86.7673	399740	89.9902	408054	91.8618	413868	93.1707	418255	94.1583	421744	94.9438	9.821	75634	25073	106	10.198	90128	27686	173	10.245	93751	28000	178	10.272	95758	28250	177	10.308	97193	28435	173	10.321	98328	28555	174	10.341	99221	28651	173	10.256	28497	10.224	28858
NQP-V7	L. australe major	2016-06-03	155374	103170	66.4011	128750	82.8646	135599	87.2726	139506	89.7872	142148	91.4876	144052	92.7131	145606	93.7132	17.686	23117	3501	23	16.161	29225	4027	48	15.844	30884	4060	47	15.634	31835	4081	45	15.514	32535	4098	47	15.354	33003	4102	47	15.259	33414	4102	47	16.072	4157	16.075	4297
NR2-9b	L. australe major	2016-06-03	256039	144608	56.4789	191888	74.9448	206210	80.5385	214922	83.9411	221137	86.3685	225837	88.2041	229647	89.6922	6.244	50409	15677	99	6.85	63869	18648	162	7.053	67543	18977	168	7.183	69793	19210	167	7.286	71335	19350	165	7.371	72484	19456	162	7.445	73438	19503	164	7.176	19438	7.135	19729
JDPM1-17-1	L. baculiferum	2015-10-05	122609	73078	59.6025	97004	79.1165	103295	84.2475	107062	87.3199	109651	89.4314	111787	91.1736	113508	92.5772	5.076	25451	10910	184	5.971	30621	12343	164	6.222	31876	12422	166	6.37	32542	12490	160	6.474	33066	12521	153	6.561	33459	12564	158	6.639	33780	12574	151	6.355	12552	6.33	12655
PPDC3-2-1	L. baculiferum	2016-06-03	222928	68414	30.6888	120621	54.1076	141225	63.3501	154754	69.4188	164514	73.7969	172176	77.2339	178366	80.0106	5.426	23575	9551	173	7.55	34380	12001	158	8.423	38094	12414	159	8.993	40446	12671	160	9.431	42095	12806	154	9.743	43441	12901	158	10.004	44521	12968	147	8.975	12722	8.95	12783
Loco3286	L. conigenum	2016-06-03	223821	90964	40.6414	141562	63.2479	158941	71.0126	169997	75.9522	177846	79.459	184031	82.2224	188977	84.4322	20.068	30365	2168	4	23.843	47466	2498	9	25.005	53354	2473	8	25.232	57195	2471	8	25.303	59956	2493	8	25.405	62228	2494	7	25.305	64062	2502	7	24.838	2598	23.838	2812
Loco742	L. conigenum	2016-06-03	342189	144916	42.3497	223626	65.3516	250091	73.0856	266284	77.8178	277568	81.1154	286362	83.6853	293473	85.7634	7.201	43011	14907	106	9.5	58867	17136	173	10.313	63782	17423	175	10.822	66747	17569	173	11.167	68835	17627	172	11.423	70501	17693	167	11.632	71829	17751	168	10.785	17736	10.727	17943
Lomo3288	L. molitoris	2016-06-03	403182	204519	50.7262	287139	71.2182	313004	77.6334	328622	81.5071	339636	84.2389	348023	86.3191	354861	88.0151	11.137	40803	15216	203	13.892	52927	16771	167	14.799	56595	16968	165	15.362	58752	17095	160	15.761	60349	17158	154	16.059	61565	17204	159	16.312	62525	17230	151	15.32	17158	15.257	17265
Lopi804	L. pinastri	2016-06-03	56854	24293	42.7287	36681	64.5179	40845	71.8419	43637	76.7527	45525	80.0735	47006	82.6784	48170	84.7258	3.037	13755	4885	43	3.252	18951	7123	50	3.33	20504	7382	50	3.387	21513	7548	46	3.426	22140	7685	44	3.459	22628	7772	42	3.484	22987	7852	43	3.387	7576	3.383	7618
PCMH2-4-1	L. molitoris	2016-06-03	169369	69054	40.7713	104915	61.9446	117803	69.5541	125950	74.3643	131969	77.918	136445	80.5608	140296	82.8345	4.885	24032	10881	175	6.054	31415	13397	166	6.529	33754	13745	166	6.834	35048	13950	159	7.068	35951	14096	152	7.26	36663	14156	156	7.415	37304	14199	148	6.852	13984	6.835	14038
PLG1-7-1	L. molitoris	2015-10-05	262856	163274	62.1154	211024	80.2812	223596	85.0641	231250	87.9759	236550	89.9922	240810	91.6129	244244	92.9193	8.953	39930	14172	263	10.759	48242	15027	214	11.209	50274	15108	214	11.495	51488	15144	208	11.682	52308	15161	208	11.835	52982	15172	211	11.959	53582	15183	205	11.438	15230	11.343	15364
PLG2-1-2	L. molitoris	2015-10-05	212198	126460	59.5953	166356	78.3966	177341	83.5734	184007	86.7148	188685	88.9193	192335	90.6394	195355	92.0626	7.133	37677	12901	251	8.496	46081	14051	207	8.887	48094	14145	208	9.128	49366	14175	205	9.293	50268	14196	202	9.405	50972	14230	204	9.508	51531	14242	199	9.075	14274	9.007	14422
PLG2-10-6	L. molitoris	2016-06-03	70202	21494	30.6174	36749	52.3475	42981	61.2248	47042	67.0095	49921	71.1105	52260	74.4423	54204	77.2115	2.867	13450	4023	79	3.25	19767	6581	80	3.441	21904	6946	80	3.572	23198	7196	76	3.66	24051	7341	74	3.735	24735	7432	78	3.797	25277	7525	73	3.567	7228	3.564	7279
PLG2-11-1	L. molitoris	2016-06-03	115315	44425	38.5249	70248	60.9184	79625	69.05	85500	74.1447	89733	77.8155	93023	80.6686	95748	83.0317	3.448	21763	7972	126	3.725	30919	11749	125	3.827	33826	12204	130	3.897	35635	12510	130	3.949	36782	12758	130	3.99	37619	12903	125	4.028	38355	13010	121	3.899	12663	3.922	12834
PLG2-12-3	L. molitoris	2015-10-05	142325	93673	65.8163	118137	83.0051	124255	87.3037	127874	89.8465	130418	91.6339	132379	93.0118	133979	94.136	4.286	42671	12137	218	4.733	51038	13788	187	4.852	52860	13857	188	4.916	53925	13880	188	4.972	54728	13917	189	5.017	55299	13934	191	5.049	55773	13949	179	4.891	14063	4.854	14329
PLG2-13-1	L. molitoris	2016-06-03	255193	117861	46.185	173335	67.9231	191430	75.0138	202520	79.3595	210395	82.4454	216540	84.8534	221446	86.7759	7.81	31249	11863	233	9.607	41590	13843	197	10.257	44675	14110	201	10.646	46604	14281	199	10.933	47896	14378	195	11.186	48918	14415	194	11.362	49812	14459	190	10.666	14341	10.662	14419
CA3PM1-7-1	L. nitens	2015-10-05	196040	119710	61.0641	156165	79.6598	165654	84.5001	171291	87.3755	175375	89.4588	178585	91.0962	181239	92.45	4.363	51938	15012	1754	4.843	64501	17447	2418	4.993	67524	17609	2422	5.085	69324	17683	2426	5.155	70656	17710	2432	5.211	71734	17761	2453	5.253	72630	17806	2468	5.069	18027	5.071	18419
CA3PM1-7-1-b	L. nitens	2015-10-05	211852	130152	61.4353	168070	79.3337	178309	84.1668	184546	87.1108	188894	89.1632	192452	90.8427	195350	92.2106	4.505	57469	15140	1767	5.052	70231	17413	2411	5.215	73457	17582	2410	5.306	75371	17653	2413	5.383	76781	17736	2423	5.435	77913	17776	2441	5.485	78871	17797	2466	5.289	17969	5.291	18435
CA3PM1-7-1-inter	L. nitens	2016-06-03	72241	37530	51.9511	51694	71.5577	56273	77.8962	59014	81.6905	60955	84.3773	62460	86.4606	63677	88.1452	3.179	20732	5841	1084	3.295	27456	7845	1444	3.332	29505	8098	1467	3.355	30672	8258	1468	3.379	31469	8363	1488	3.393	32082	8421	1504	3.41	32573	8469	1513	3.36	8349	3.375	8494
CA4PM1-7-1	L. nitens	2015-10-05	86664	55056	63.5281	70719	81.6014	74759	86.263	77094	88.9574	78705	90.8163	79936	92.2367	80993	93.4563	3.12	29435	9784	1475	3.35	35145	12202	1920	3.415	36436	12363	1941	3.458	37192	12436	1950	3.484	37690	12481	1951	3.5	38101	12515	1966	3.523	38443	12562	2000	3.464	12555	3.471	12698
CA4PM1-7-1-b	L. nitens	2015-10-05	126524	75962	60.0376	99602	78.7218	106025	83.7983	109960	86.9084	112633	89.0211	114701	90.6555	116519	92.0924	4.292	29418	11296	1589	4.665	35998	13616	2136	4.779	37647	13801	2141	4.852	38681	13893	2146	4.905	39321	13964	2168	4.946	39789	14026	2206	4.984	40249	14067	2231	4.848	14102	4.86	14331
CF4PM1-18-1	L. nitens	2016-06-03	276876	146159	52.7886	200145	72.2869	217393	78.5164	227928	82.3213	235328	84.994	241060	87.0642	245540	88.6823	5.684	49759	16017	1762	6.178	66017	19497	2423	6.406	70825	19871	2419	6.551	73772	20142	2421	6.645	75726	20346	2421	6.729	77295	20480	2456	6.788	78604	20578	2482	6.527	20523	6.527	20957
DC2PL2-17-1	L. nitens	2016-06-03	177609	84110	47.3568	118860	66.9223	130661	73.5667	138177	77.7984	143743	80.9323	147938	83.2942	151481	85.289	4.834	27519	12108	1555	5.269	35779	15517	2138	5.464	38434	15932	2117	5.592	39966	16230	2129	5.68	41075	16480	2152	5.762	41915	16656	2182	5.827	42568	16783	2200	5.591	16447	5.604	16750
ED3PL1-5-1	L. nitens	2016-06-03	180067	85862	47.6834	122599	68.0852	134928	74.9321	142598	79.1916	147914	82.1439	152111	84.4747	155479	86.3451	4.307	37731	10654	1467	4.654	52145	13668	1935	4.785	56582	13957	1939	4.879	59297	14203	1960	4.936	61216	14301	1964	4.983	62719	14440	2000	5.027	63909	14495	2009	4.863	14496	4.86	14877
M2PM2-17-1	L. nitens	2016-06-03	518002	251028	48.4608	356734	68.8673	391864	75.6491	413783	79.8806	429305	82.8771	441336	85.1997	450874	87.041	6.156	84511	21959	1890	6.687	117849	27037	2595	6.87	128507	27644	2588	6.997	135118	27998	2593	7.074	139950	28230	2603	7.141	143770	28403	2620	7.188	146706	28502	2647	6.908	29014	6.813	30348
PMM2_5_4	L. nitens	2016-08-18	442672	416953	94.1901	439710	99.3309	441466	99.7276	441969	99.8412	442217	99.8972	442342	99.9255	442412	99.9413	14.524	65805	21184	1565	15.103	70156	21529	1854	15.128	70560	21544	1828	15.132	70724	21551	1823	15.132	70807	21553	1834	15.132	70865	21555	1843	15.131	70904	21556	1862	15.028	21902	14.944	22454
PMWP1-2-1	L. nitens	2016-06-03	175287	93421	53.296	127826	72.9238	138711	79.1336	145369	82.932	150052	85.6036	153543	87.5952	156388	89.2183	5.261	36011	12092	480	5.817	46562	14731	552	6.024	49607	15055	544	6.155	51526	15243	550	6.252	52867	15419	546	6.337	53810	15522	551	6.404	54583	15576	553	6.135	15316	6.111	15436
PSLP1-12-1	L. nitens	2016-12-15	44262	28522	64.439	36880	83.322	38877	87.8338	39995	90.3597	40798	92.1739	41372	93.4707	41801	94.4399	3.208	15497	5564	249	3.32	19120	7096	300	3.341	19999	7215	299	3.352	20475	7269	303	3.361	20805	7313	306	3.368	21026	7348	312	3.375	21203	7373	313	3.362	7291	3.36	7316
PSLP1-16-1	L. nitens	2016-06-03	346351	177234	51.1718	245909	70.9999	267777	77.3138	281233	81.1988	290827	83.9689	298175	86.0904	304011	87.7754	7.961	51544	15860	509	9.273	67419	18364	581	9.73	72102	18705	574	10.015	74997	18892	588	10.223	77030	19013	588	10.385	78617	19086	596	10.518	79880	19118	600	9.979	19054	9.912	19312
Sie1PL1-14-2	L. nitens	2016-08-18	145465	133737	91.9376	143687	98.7777	144684	99.4631	145000	99.6803	145126	99.767	145212	99.8261	145259	99.8584	6.329	35077	15416	1546	6.615	37200	15899	1798	6.634	37465	15910	1782	6.639	37575	15911	1777	6.641	37630	15912	1797	6.641	37682	15915	1797	6.642	37705	15918	1817	6.633	16083	6.627	16313
Sie1PL3-20-2	L. nitens	2016-06-03	426418	162686	38.1518	251484	58.9759	285674	66.9939	307628	72.1424	323781	75.9304	336682	78.9559	347270	81.4389	5.979	57886	15639	1764	6.904	86105	19649	2366	7.318	96338	20205	2360	7.579	102924	20556	2373	7.781	107733	20834	2376	7.948	111544	20996	2408	8.089	114780	21086	2434	7.534	21113	7.465	21805
WP3PM1-10-2	L. nitens	2016-06-03	247001	98850	40.0201	153067	61.9702	172752	69.9398	184929	74.8697	193744	78.4385	200681	81.247	206244	83.4993	4.543	38726	13203	1627	5.308	55373	17061	2233	5.623	60858	17572	2236	5.832	64132	17878	2252	5.997	66360	18121	2255	6.133	68254	18281	2279	6.242	69780	18369	2307	5.824	18203	5.812	18582
WP3PM1-5-1	L. nitens	2016-12-15	21337	12581	58.9633	16943	79.4067	18076	84.7167	18794	88.0817	19265	90.2892	19592	91.8217	19874	93.1434	2.653	8729	1748	348	2.658	11455	2454	478	2.665	12150	2518	489	2.661	12577	2533	495	2.657	12843	2545	497	2.658	13041	2561	500	2.666	13215	2568	503	2.659	2549	2.673	2579
WP3PM1-5-1-b	L. nitens	2016-12-15	47050	30196	64.1785	38847	82.5654	41041	87.2285	42298	89.9001	43170	91.7535	43845	93.1881	44347	94.255	3.344	14664	5326	872	3.411	18324	6794	1152	3.417	19313	6889	1143	3.412	19861	6931	1155	3.409	20225	6969	1164	3.412	20513	7005	1191	3.415	20715	7030	1209	3.412	7002	3.414	7102
CA2PM1-14-1	L. sp. nov.	2015-10-05	126939	81540	64.2356	103710	81.7007	109525	86.2816	112931	88.9648	115285	90.8192	117278	92.3893	118836	93.6166	5.63	25916	11258	1485	6.6	30237	12241	1553	6.857	31285	12316	1561	7.005	31958	12347	1573	7.103	32412	12371	1574	7.192	32778	12377	1564	7.262	33062	12387	1563	6.995	12385	6.98	12446
CA2PM1-19-1	L. sp. nov.	2015-10-05	84462	48062	56.9037	64932	76.8772	69546	82.34	72367	85.68	74306	87.9757	75932	89.9008	77206	91.4092	4.235	19065	8523	1256	5.024	22715	9858	1394	5.256	23585	9960	1418	5.399	24128	10017	1431	5.497	24472	10058	1429	5.584	24802	10077	1425	5.651	25031	10107	1431	5.394	10035	5.389	10062
CA2PM1-2-1	L. sp. nov.	2015-10-05	88367	53303	60.32	69886	79.0861	74261	84.037	76871	86.9906	78775	89.1453	80236	90.7986	81389	92.1034	4.175	22585	8850	1245	4.876	26920	9995	1348	5.067	27972	10082	1364	5.18	28568	10125	1376	5.262	29002	10170	1376	5.325	29341	10200	1368	5.379	29616	10213	1374	5.17	10169	5.164	10223
CA3PM1-13-1	L. sp. nov.	2015-10-05	57696	33283	57.6868	44345	76.8597	47454	82.2483	49332	85.5033	50702	87.8778	51786	89.7567	52650	91.2542	3.589	15888	6383	1065	3.943	19439	7895	1202	4.068	20294	8025	1227	4.137	20809	8111	1250	4.188	21159	8182	1255	4.229	21482	8214	1253	4.259	21725	8247	1252	4.132	8145	4.131	8173
CA3PM1-13-1-b	L. sp. nov.	2015-10-05	40364	23566	58.3837	31346	77.6583	33471	82.9229	34734	86.0519	35592	88.1776	36299	89.9291	36888	91.3884	3.075	13107	4794	817	3.482	15558	5973	970	3.608	16141	6086	987	3.675	16484	6137	1003	3.722	16722	6169	1010	3.754	16920	6196	1007	3.789	17062	6210	1004	3.671	6150	3.674	6167
CA3PM1-13-1-inter	L. sp. nov.	2016-12-15	40459	25141	62.1394	33388	82.523	35414	87.5306	36545	90.326	37337	92.2835	37911	93.7023	38377	94.854	3.272	12953	5161	737	3.364	16513	6755	909	3.385	17294	6885	936	3.401	17736	6953	948	3.413	18051	6999	947	3.419	18272	7036	943	3.427	18464	7061	942	3.4	6967	3.404	6986
CA3PM1-3-1	L. sp. nov.	2016-06-03	73825	29612	40.1111	43962	59.5489	49347	66.8432	52926	71.6912	55585	75.2929	57712	78.1741	59482	80.5716	3.263	15520	5877	905	3.528	21022	8243	1091	3.642	22816	8603	1124	3.723	23933	8846	1147	3.793	24729	9031	1155	3.856	25338	9165	1161	3.911	25815	9276	1167	3.721	8881	3.723	8916
CA3PM1-9-2	L. sp. nov.	2016-06-03	529737	271282	51.2107	376040	70.9862	409936	77.3848	430343	81.2371	444977	83.9996	456224	86.1227	465157	87.809	13.291	50984	16451	1578	16.496	66815	18013	1651	17.553	71787	18188	1673	18.19	74678	18295	1672	18.612	76809	18335	1676	18.941	78493	18366	1666	19.195	79843	18403	1662	18.034	18466	17.854	18681
MHPM3-1-1	L. sp. nov.	2015-10-05	115848	70321	60.7011	92388	79.7493	98176	84.7455	101592	87.6942	104037	89.8047	105903	91.4155	107476	92.7733	5.089	24152	10677	1429	6.006	28689	11890	1515	6.275	29746	11972	1532	6.434	30406	12018	1537	6.548	30862	12025	1533	6.635	31230	12044	1524	6.698	31602	12070	1523	6.416	12068	6.399	12113
MHPM3-15-2	L. sp. nov.	2015-10-05	152890	96781	63.3011	124399	81.365	131534	86.0318	135676	88.7409	138598	90.6521	140803	92.0943	142635	93.2926	5.502	37754	11064	1450	6.466	45229	12024	1513	6.708	46990	12091	1539	6.861	47976	12124	1552	6.969	48694	12158	1542	7.04	49247	12165	1535	7.114	49713	12185	1539	6.828	12218	6.766	12385
G1PM2_8_1	L. sp. nov.	2015-10-05	219216	145725	66.4755	183358	83.6426	192615	87.8654	198102	90.3684	202015	92.1534	204842	93.443	207125	94.4844	8.81	32955	13608	1399	10.161	38909	14686	1429	10.498	40231	14777	1440	10.699	41031	14828	1444	10.838	41642	14854	1432	10.946	42122	14870	1432	11.021	42471	14884	1434	10.657	14911	10.598	15030
G1PM2-14-1	L. sp. nov.	2016-06-03	249122	114490	45.9574	163561	65.655	180331	72.3866	191073	76.6986	198954	79.8621	205173	82.3584	210142	84.353	7.265	33644	11916	1342	8.572	45169	14069	1387	9.063	48694	14377	1397	9.398	50884	14588	1396	9.657	52455	14712	1399	9.863	53712	14810	1388	10.026	54736	14847	1387	9.358	14665	9.3	14779
G1PM2-4-1	L. sp. nov.	2016-06-03	72817	37004	50.8178	51576	70.8296	56330	77.3583	59128	81.2008	61162	83.9941	62757	86.1845	63982	87.8668	3.453	18412	7148	754	3.581	24162	9647	885	3.629	25849	9938	899	3.661	26786	10118	901	3.69	27433	10250	904	3.712	27986	10332	909	3.734	28354	10400	913	3.664	10172	3.666	10252
Me1PL1-18-1-b	L. sp. nov.	2015-10-05	209977	125523	59.7794	164412	78.3	175197	83.4363	181844	86.6019	186618	88.8754	190336	90.6461	193242	92.0301	8.015	33798	11978	1361	9.427	41239	13189	1399	9.848	43029	13279	1418	10.116	44095	13312	1414	10.304	44969	13361	1406	10.437	45586	13391	1404	10.549	46094	13399	1395	10.064	13414	9.999	13533
Me1PL1-18-1	L. sp. nov.	2015-10-05	61176	34129	55.7882	46599	76.172	49995	81.7232	51989	84.9827	53438	87.3512	54618	89.2801	55536	90.7807	3.587	16635	6431	847	4.283	19725	7666	926	4.492	20476	7745	953	4.609	20956	7785	951	4.7	21295	7801	952	4.779	21548	7820	950	4.841	21727	7835	944	4.608	7803	4.602	7838
Me1PL1-18-1-inter	L. sp. nov.	2016-12-15	33512	21489	64.1233	27924	83.3254	29444	87.8611	30366	90.6123	30965	92.3997	31401	93.7008	31765	94.7869	2.877	12546	4604	512	2.949	15656	5984	609	2.958	16364	6087	631	2.969	16789	6133	626	2.97	17092	6167	627	2.974	17285	6194	622	2.976	17453	6210	624	2.968	6143	2.976	6149
Me1PL2-7-2	L. sp. nov.	2015-10-05	332800	230751	69.3362	281624	84.6226	294499	88.4913	302003	90.7461	307380	92.3618	311558	93.6172	314874	94.6136	11.344	55743	14689	1378	12.552	67259	15893	1384	12.896	69881	15984	1390	13.107	71435	16013	1391	13.239	72538	16045	1381	13.351	73416	16066	1376	13.431	74080	16093	1371	12.99	16180	12.834	16416
Me1PL2-9-1	L. sp. nov.	2016-06-03	959922	460986	48.0233	656002	68.3391	720738	75.083	760742	79.2504	789203	82.2153	811171	84.5038	829211	86.3832	19.8	75064	18169	1432	24.943	103807	19884	1438	26.594	113340	20016	1448	27.546	119401	20043	1457	28.169	123712	20071	1438	28.665	127035	20073	1432	29.044	129847	20071	1426	26.997	20417	26.219	20987
Overall average			201715	113022	56.794	150335	75.5249	161763	81.0857	168762	84.4726	173726	86.8638	177578	88.722	180685	90.2175	6.60354	32953.8	11183.2	797.475	7.45044	41877.3	13116.3	957.22	7.72568	44442.7	13319.2	962.881	7.887	45999.1	13440.4	967	8.00064	47098.1	13525.7	968.169	8.08956	47960.5	13584.3	972.644	8.15915	48659	13625.1	976.814	7.8598	13591	7.80376	13797.5
Library Dec 2015 (n=7)			33065.5	20869.8	62.6275	27271.2	82.1779	28854.2	87.0716	29766.8	89.8903	30393.2	91.8065	30855	93.2324	31213.3	94.3165	3.02217	11642.7	3889.33	455.833	3.0905	14686	5058.33	580.167	3.10183	15431	5148.33	589	3.107	15856.3	5186	594	3.10933	16144.2	5216.33	596.667	3.113	16352.2	5241.5	601	3.11883	16516.3	5258.17	604.5	3.1085	5208.67	3.11117	5240.5
Library Oct 2015 (n=21)			146040	91355.4	61.6316	117597	79.9404	124517	84.7975	128658	87.7017	131579	89.7487	133872	91.3626	135734	92.6739	5.97957	30789.4	10468.4	1014	6.75857	37122.5	11899.7	1164.95	6.98429	38631.5	12003.1	1176.24	7.11762	39531.8	12051.7	1181.14	7.21138	40179.5	12087.7	1181.14	7.28276	40690.3	12114.2	1183.57	7.34143	41106.8	12136	1186.57	7.09124	12155.8	7.05986	12294.2
Library June 2016 (n=29)			266960	132708	46.4685	185628	65.8536	203073	72.3548	213889	76.4119	221597	79.3051	227572	81.553	232391	83.3702	7.62589	38370.1	12375.6	680.138	8.75693	51319.4	14934.3	847.207	9.15864	55357.5	15252.4	850.172	9.39421	57832.5	15455.8	853.828	9.56079	59575.8	15596.8	854.621	9.69246	60946.2	15689.2	860.862	9.79275	62056.7	15752.5	865.069	9.35979	15655.5	9.27004	15928.4
Library Aug 2016 (n= 6)			223524	194023	83.3074	213340	93.5999	216733	95.6469	218435	96.7148	219496	97.388	220275	97.8884	220852	98.261	8.095	38369.5	17529.8	824.5	8.47725	41532	18864.5	990.5	8.523	42066.2	18952	980	8.54575	42333	19005.8	981	8.56025	42508.5	19041.2	988.5	8.56975	42640.5	19081.5	990	8.5775	42738.5	19102	1000	8.52175	19248.8	8.48425	19609
Total reads			11901179
						passed refers to the number of reads that passed quality filtering based on number of allowed N's; %passed is the percentage of reads that passed filtering out of raw reads; dpt>1.me is the mean depth of clusters excluding singletons; nloci is the number of loci after clustering within a sample (includes singletons); f2loci is the number of loci after filtering singletons and potential paralogs; …
[truncated: 32 more columns]

## Sheet: Table F 8515N
Table F. Summary statistics for 85% similarity threshold and 15 N's allowed per read (85/15N) along pyRAD pipeline.
	Key							15N																	Phylogeny**			Within-species
	Sample	Lineage	Library	Nreads	Assem %	reads length (mean)	reads length (sd)	passed	% passed	dpt.me	dpt.sd	# loci w/ d>1.tot	d>1.me	d>1.sd	H	E	nloci	nloci length.me	nloci length.sd	f1loci	f2loci	f2loci length.me	f2loci length.sd	nsites	nloci min 10	length.me	length.sd	Lineage	nloci min 8
1*	A_SL2_4a	L. australe cryptic	2016-08-18	157272	97.807	240.019	68.3972	150681	95.8092	4.232	7.644	21885	6.17	9.136	0	0.00557695	35008	234.716	63.9611	21884	20703	236.886	65.5815	4904245	13	221.769	47.4151	L. australe-L.conigenum	295
2	BasLL2-2-4a	L. australe major	2015-10-05	126071	99.044	265.307	78.3427	111275	88.2638	3.953	15.652	8341	10.726	27.221	0	0.00156514	27469	254.693	76.1592	8339	7744	243.848	77.4573	1888359	9	243.4	67.2048	L. australe-L.conigenum	211
	BasLL2-2-4a-b	L. australe major	2015-10-05	89967	98.639	266.883	75.1685	80014	88.9371	3.716	13.405	5995	10.576	23.828	0	0.00145605	21135	257.393	73.167	5994	5556	245.569	75.3851	1364382				L. australe-L.conigenum	175
3	DP-VA1-9a	L. australe hybrid	2016-12-15	11773	98.659	248.005	78.7841	10603	90.062	1.343	1.28	1464	2.836	2.455	0	0.00164375	7843	236.93	73.9637	1464	1319	220.503	64.3989	290844	9	221.875	39.0144	L. australe-L.conigenum	60
4	May5B1	L. australe major	2016-06-03	384545	95.507	249.36	97.6843	335090	87.1393	4.249	16.338	23845	11.302	27.817	0	0.00211953	75613	228.971	85.013	23840	22726	211.919	95.2927	4816077	21	235.273	57.4996	L. australe-L.conigenum	315
5	MS1_2_8	L. australe hybrid	2016-08-18	148686	97.887	263.166	86.296	136090	91.5285	4.468	8.38	21057	5.943	9.633	0	0.0057709	30014	252.141	80.3901	21057	20223	250.338	82.0959	5062577	16	219.625	52.0716	L. australe-L.conigenum	304
6	MS1-1-4	L. australe cryptic	2016-06-03	337360	98.266	275.748	93.8417	286031	84.7851	5.992	8.642	25390	10.228	9.948	0	0.00485938	46933	255.939	85.1307	25390	24508	248.799	96.6587	6097578	18	227.526	63.8378	L. australe-L.conigenum	317
7	NH1-3-5a	L. australe major	2016-06-03	444204	94.406	209.753	99.6583	408054	91.8618	3.462	9.567	30548	10.2	16.732	0	0.00190449	114139	194.737	87.9527	30546	29378	185.065	100.407	5436827	20	233	67.1744	L. australe-L.conigenum	312
8	NQP-V7	L. australe major	2016-06-03	155374	97.676	254.826	96.9444	139506	89.7872	2.814	17.016	4901	15.858	46.672	0	0.00104258	40150	239.704	88.7861	4895	4514	211.46	89.9018	954530	8	208.875	41.7217	L. australe-L.conigenum	80
9	NR2-9b	L. australe major	2016-06-03	256039	97.793	282.285	98.0044	214922	83.9411	2.642	5.85	21188	7.093	9.991	0	0.00197705	78594	261.111	89.7815	21188	20115	245.296	95.4632	4934123	21	240.045	63.9378	L. australe-L.conigenum	310
10	JDPM1-17-1	L. baculiferum	2015-10-05	122609	99.166	276.233	70.7747	107062	87.3199	2.986	5.559	13173	6.302	8.057	0	0.00130291	35174	266.233	68.731	13173	12754	250.236	75.858	3191508	59	260.133	70.8636
11	PPDC3-2-1	L. baculiferum	2016-06-03	222928	98.241	338.18	81.4906	154754	69.4188	3.377	5.67	13431	8.917	7.95	0	0.00124883	44723	311.67	77.639	13431	12855	288.581	89.061	3709709	61	270.387	72.4522
12	Loco3286	L. conigenum	2016-06-03	223821	97.686	321.253	86.552	169997	75.9522	2.01	10.585	3612	22.235	43.892	0	0.00218008	75948	297.238	80.6275	3610	3149	235.433	87.6857	741378	4	229.333	37.1663	L. australe-L.conigenum	19
13	Loco742	L. conigenum	2016-06-03	342189	98.755	321.494	84.72	266284	77.8178	3.349	6.217	18768	10.645	9.396	0	0.00137373	77043	300.627	80.2025	18768	18166	276.285	92.0362	5018993	21	245.952	67.6531	L. australe-L.conigenum	311
14	Lomo3288	L. molitoris	2016-06-03	403182	98.721	304.856	93.3095	328622	81.5071	4.682	11.97	17773	15.194	20.081	0	0.00096675	68525	283.729	87.1611	17768	17384	265.886	99.9371	4622157	63	252.476	70.2086	L. molitoris	90
15	Lopi804	L. pinastri	2016-06-03	56854	97.8	320.26	90.6772	43637	76.7527	1.958	2.242	8816	3.394	3.021	0	0.00140469	22033	296.613	85.9536	8816	7663	281.067	80.5783	2153816	4	262.25	73.2274
16	PCMH2-4-1	L. molitoris	2016-06-03	169369	98.122	322.616	97.4137	125950	74.3643	3.27	6.325	14697	6.824	9.051	0	0.00117422	37706	294.316	93.2298	14697	14105	273.872	95.7489	3862965	64	246.387	80.2366	L. molitoris	90
17	PLG1-7-1	L. molitoris	2015-10-05	262856	99.413	272.386	71.6238	231250	87.9759	3.727	8.439	15971	11.236	13.799	0	0.001121	59942	262.478	69.3194	15970	15531	237.271	82.17	3685051	73	240.986	70.8999	L. molitoris	90
18	PLG2-1-2	L. molitoris	2015-10-05	212198	99.28	271.532	70.6357	184007	86.7148	3.087	6.707	15124	8.904	11.153	0	0.00119404	57286	260.458	67.7895	15123	14633	237.819	79.259	3480008	72	248.247	70.0398	L. molitoris	90
19	PLG2-10-6	L. molitoris	2016-06-03	70202	97.712	347.882	88.3025	47042	67.0095	1.912	2.563	8574	3.56	3.769	0	0.00137852	24056	318.754	88.3213	8574	7345	299.574	85.5962	2200370	30	253.633	59.2019	L. molitoris	90
20	PLG2-11-1	L. molitoris	2016-06-03	115315	97.827	324.741	86.2276	85500	74.1447	2.16	3.409	15089	3.935	4.918	0	0.00238711	38173	299.413	80.8585	15089	13060	284.81	76.9313	3719617	43	267.791	64.74	L. molitoris	90
21	PLG2-12-3	L. molitoris	2015-10-05	142325	99.333	273.335	71.7681	127874	89.8465	1.945	3.593	15406	4.807	6.414	0	0.00121133	62099	265.142	70.0272	15406	14678	247.115	75.6457	3627149	60	251.525	63.3637	L. molitoris	90
22	PLG2-13-1	L. molitoris	2016-06-03	255193	97.788	307.745	87.8122	202520	79.3595	3.782	8.253	14972	10.631	13.03	0	0.00127891	51827	285.661	80.9697	14971	14504	273.484	92.385	3966606	71	247.068	69.8708	L. molitoris	90
23	CA3PM1-7-1	L. nitens	2015-10-05	196040	98.75	269.92	75.7317	171291	87.3755	2.035	3.632	19870	5.054	6.28	0	0.0029793	77839	258.91	73.4358	19870	18968	239.314	77.6728	4539316				L. nitens	3238
	CA3PM1-7-1-b	L. nitens	2015-10-05	211852	98.671	270.871	73.7668	184546	87.1108	2.002	3.591	19950	5.264	6.399	0	0.00291172	84882	260	71.4706	19950	19007	241.213	76.8959	4584738	1180	216.598	45.864	L. nitens	3228
	CA3PM1-7-1-inter	L. nitens	2016-06-03	72241	97.608	294.291	98.5797	59014	81.6905	1.72	2.229	9775	3.385	3.534	0	0.00446484	32376	271.288	91.2439	9775	8657	254.823	82.8367	2206005				L. nitens	1873
24	CA4PM1-7-1	L. nitens	2015-10-05	86664	99.181	280.072	70.4841	77094	88.9574	1.87	2.434	13753	3.473	3.589	0	0.00358125	39105	271.798	69.1751	13753	12873	262.723	66.836	3382035				L. nitens	1987
	CA4PM1-7-1-b	L. nitens	2015-10-05	126524	99.077	269.767	71.0002	109960	86.9084	2.415	4.179	15518	4.858	6.179	0	0.00314102	42296	258.794	68.1833	15518	14628	246.6	71.2327	3607261	1100	217.184	45.4199	L. nitens	2775
25	CF4PM1-18-1	L. nitens	2016-06-03	276876	98.33	295.487	98.498	227928	82.3213	2.495	5.721	22861	6.506	9.923	0	0.00288281	84200	273.215	91.3147	22860	21538	256.707	95.2716	5528948	1186	214.217	45.6547	L. nitens	3161
26	DC2PL2-17-1	L. nitens	2016-06-03	177609	98.059	299.846	97.5499	138177	77.7984	2.973	5.257	18431	5.61	7.24	0	0.00322734	43065	272.469	89.3185	18431	17068	262.985	90.1506	4488620	1115	215.02	46.4669	L. nitens	2742
27	ED3PL1-5-1	L. nitens	2016-06-03	180067	98.08	306.829	97.6303	142598	79.1916	1.966	3.789	16865	4.835	6.783	0	0.00301641	66957	282.105	91.2482	16865	15337	259.85	89.1167	3985312	1055	214.653	46.1847	L. nitens	2569
28	M2PM2-17-1	L. nitens	2016-06-03	518002	98.174	299.083	98.0842	413783	79.8806	2.223	6.29	35105	6.692	12.596	0	0.00377227	163329	273.872	90.211	35101	32019	250.813	93.7519	8030780	1277	215.104	45.9788	L. nitens	3431
29	PMM2_5_4	L. nitens	2016-08-18	442672	98.188	163.94	53.5854	441969	99.8412	4.761	16.836	23665	14.808	30.034	0	0.00354773	86895	163.705	53.1789	23650	23102	149.643	60.9373	3457054	1068	204.945	36.1832	L. nitens	2228
30	PMWP1-2-1	L. nitens	2016-06-03	175287	98.477	291.006	99.9373	145369	82.932	2.462	4.796	16466	6.08	7.845	0	0.00131602	57215	268.919	92.514	16466	15560	252.653	98.2535	3931274	331	234.375	62.9045	L. nitens	506
31	PSLP1-12-1	L. nitens	2016-12-15	44262	99.067	241.157	82.6846	39995	90.3597	1.882	2.65	7885	3.357	3.91	0	0.00169336	21074	229.273	77.0047	7885	7349	218.745	70.6834	1607557	185	230.725	56.557	L. nitens	257
32	PSLP1-16-1	L. nitens	2016-06-03	346351	97.99	295.756	99.0637	281233	81.1988	3.064	7.437	20577	9.813	13.291	0	0.00142461	87859	272.076	91.6161	20574	19608	251.628	103.88	4933927	335	232.276	60.373	L. nitens	543
33	Sie1PL1-14-2	L. nitens	2016-08-18	145465	98.728	183.033	54.6876	145000	99.6803	3.275	7.273	16844	6.621	10.578	0	0.00374902	41616	182.545	53.8635	16844	16607	163.393	58.0272	2713464	1051	203.85	36.2219	L. nitens	2156
34	Sie1PL3-20-2	L. nitens	2016-06-03	426418	97.161	322.044	96.5525	307628	72.1424	2.276	5.794	24436	7.401	11.647	0	0.00240293	122625	290.428	90.8153	24435	22611	262.38	94.7977	5932672	1206	215.113	46.3998	L. nitens	3102
35	WP3PM1-10-2	L. nitens	2016-06-03	247001	98.052	325.328	92.4016	184929	74.8697	2.367	3.977	20466	5.802	6.251	0	0.00266074	71894	299.629	88.4581	20466	19079	276.128	91.1572	5268238	1162	216.268	46.4064	L. nitens	2969
36	WP3PM1-5-1	L. nitens	2016-12-15	21337	99.117	254.876	80.7867	18794	88.0817	1.39	1.323	3013	2.684	2.319	0	0.008175	13020	241.724	75.7668	3013	2622	225.314	64.1531	590774				L. nitens	562
	WP3PM1-5-1-b	L. nitens	2016-12-15	47050	98.984	231.714	80.5415	42298	89.9001	1.93	3.343	7964	3.423	5.049	0	0.00606563	20749	218.73	73.1525	7964	7215	207.177	64.3481	1494780	711	207.7	43.5368	L. nitens	1356
37	CA2PM1-14-1	L. sp. nov.	2015-10-05	126939	99.051	275.892	70.3132	112931	88.9648	3.21	5.557	12818	6.958	7.805	0	0.00123828	34559	267.343	68.6019	12818	12520	248.6	77.6126	3112477	1148	266.416	66.5995	L. sp. nov.	2497
38	CA2PM1-19-1	L. sp. nov.	2015-10-05	84462	99.109	287.537	70.2021	72367	85.68	2.805	3.941	10476	5.38	5.14	0	0.00120156	25425	277.556	69.4186	10476	10101	259.995	74.944	2626212	1068	270.904	65.5104	L. sp. nov.	2272
39	CA2PM1-2-1	L. sp. nov.	2015-10-05	88367	98.973	288.5	71.8994	76871	86.9906	2.45	3.194	10719	5.134	4.242	0	0.00129922	30552	279.397	71.4132	10719	10315	258.46	76.2337	2666014	1028	271.347	64.8219	L. sp. nov.	2174
40	CA3PM1-13-1	L. sp. nov.	2015-10-05	57696	99.136	269.079	71.1584	49332	85.5033	2.255	3.088	8701	4.124	4.23	0	0.0012541	21652	256.818	67.9447	8701	8207	246.456	68.779	2022666	895	261.299	62.6598	L. sp. nov.	1969
	CA3PM1-13-1-b	L. sp. nov.	2015-10-05	40364	98.458	293.79	71.2527	34734	86.0519	2.034	2.298	6555	3.669	3.043	0	0.0012082	16918	284.728	71.3133	6555	6187	275.986	69.6327	1707526				L. sp. nov.	1633
	CA3PM1-13-1-inter	L. sp. nov.	2016-12-15	40459	99.337	241.492	79.8034	36545	90.326	2.003	2.351	7562	3.402	3.143	0	0.00104414	18115	230.075	74.303	7562	7012	220.229	67.901	1544248				L. sp. nov.	1417
41	CA3PM1-3-1	L. sp. nov.	2016-06-03	73825	97.806	317.374	96.5392	52926	71.6912	2.111	2.404	10095	3.724	3.128	0	0.00141133	24758	284.388	89.2746	10095	8960	268.318	83.7476	2404131	835	267.808	67.134	L. sp. nov.	1812
42	CA3PM1-9-2	L. sp. nov.	2016-06-03	529737	98.628	296.803	97.5851	430343	81.2371	4.601	13.246	19706	17.594	24.349	0	0.00121982	90804	273.62	90.3325	19700	18970	244.999	108.835	4647640	1200	263.758	68.0823	L. sp. nov.	2630
43	MHPM3-1-1	L. sp. nov.	2015-10-05	115848	99.378	278.488	71.7899	101592	87.6942	3.058	4.391	12495	6.384	5.704	0	0.00116914	32690	268.944	70.2046	12495	12174	249.391	78.0132	3036090	1123	266.939	67.2406	L. sp. nov.	2447
44	MHPM3-15-2	L. sp. nov.	2015-10-05	152890	99.244	280.448	70.0357	135676	88.7409	2.351	4.389	12999	6.711	7.52	0	0.00116816	54961	272.124	68.7545	12999	12530	249.263	77.8146	3123265	1125	266.459	66.4676	L. sp. nov.	2460
45	G1PM2_8_1	L. sp. nov.	2015-10-05	219216	99.329	260.212	72.1581	198102	90.3684	4.219	9.029	15560	10.526	13.459	0	0.00130703	46046	251.344	69.1122	15557	15153	235.489	81.3468	3568368	1140	262.576	69.8501	L. sp. nov.	1903
46	G1PM2-14-1	L. sp. nov.	2016-06-03	249122	98.382	304.444	97.8567	191073	76.6986	3.22	6.281	15527	9.249	9.842	0	0.00123066	57706	275.551	89.441	15526	14880	257.267	99.5128	3828132	1105	264.766	68.7613	L. sp. nov.	1843
47	G1PM2-4-1	L. sp. nov.	2016-06-03	72817	97.761	296.578	97.3831	59128	81.2008	2.111	2.825	11521	3.669	3.875	0	0.00145176	27668	273.216	89.9189	11521	10309	261.48	83.1566	2695594	721	265.058	67.9356	L. sp. nov.	1181
48	Me1PL1-18-1-b	L. sp. nov.	2015-10-05	209977	99.163	269.556	71.1666	181844	86.6019	3.499	7.307	14164	9.911	11.543	0	0.00116992	50497	258.184	68.1113	14163	13690	239.294	79.7683	3275937	1091	263.91	69.1894	L. sp. nov.	1888
	Me1PL1-18-1	L. sp. nov.	2015-10-05	61176	98.982	300.113	71.3604	51989	84.9827	2.359	2.901	8222	4.595	3.773	0	0.00115391	21750	290.726	71.935	8222	7880	273.311	74.098	2153693				L. sp. nov.	1289
	Me1PL1-18-1-inter	L. sp. nov.	2016-12-15	33512	98.902	240.881	81.0561	30366	90.6123	1.777	2.019	6679	2.978	2.828	0	0.00114141	16995	229.663	75.7319	6679	6160	217.495	66.7161	1339767				L. sp. nov.	807
49	Me1PL2-7-2	L. sp. nov.	2015-10-05	332800	99.41	241.226	75.2142	302003	90.7461	3.271	8.72	17353	12.621	16.747	0	0.00119824	88810	231.22	70.5242	17349	16711	223.124	83.0912	3728630	1094	261.698	68.3535	L. sp. nov.	1854
50	Me1PL2-9-1	L. sp. nov.	2016-06-03	959922	98.526	301.845	95.9004	760742	79.2504	4.579	17.262	23372	25.27	38.965	0	0.00125752	158479	276.825	88.2228	23364	21734	240.519	106.633	5227442	1134	264.615	70.2759	L. sp. nov.	1926
	Overall average			201715	98.4203	279.613	83.1978	168762	84.4726	2.88364	6.39085	14881.2	7.71324	11.1991	0	0.00219109	52657.9	263.218	78.5028	14879.9	14067	245.812	82.43	3.43592e+06	568.58	241.663	59.5367
	Library Dec 2015 (n=6)			33065.5	99.011	243.021	80.6094	29766.8	89.8903	1.72083	2.161	5761.17	3.11333	3.284	0	0.00329388	16299.3	231.066	74.9871	5761.17	5279.5	218.244	66.3668	1.14466e+06	301.667	220.1	46.3694
	Library Oct 2015 (n=21)			146040	99.0851	274.34	72.1832	128658	87.7017	2.82129	5.80981	13007.8	7.01014	9.33929	0	0.00161102	44337.5	264.49	70.2282	13007.1	12468.6	248.147	76.1784	3.06527e+06	766.562	254.351	64.6468
	Library June 2016 (n=28)			276495	97.8334	300.99	94.5071	221528	79.1409	2.99382	7.21268	17386	9.13021	13.7692	0	0.00203696	67299.9	277.003	87.6984	17384.4	16278.6	256.503	92.8137	4.11941e+06	485.593	240.853	60.4254
	Library Aug 2016 (n= 4)			223524	98.1525	212.54	65.7415	218435	96.7148	4.184	10.0333	20862.8	8.3855	14.8453	0	0.00466115	48383.2	208.277	62.8484	20858.8	20158.8	200.065	66.6605	4034335	537	212.547	42.973
	Key
	*Consecutive numbers represent the 50 individuals used for phylogenetic inferences. Replicate samples are shaded with the same color. Unnumbered samples were not included in the phylogenetic analyses.
	**Replicate samples that were excluded from phylogenetic analyses are shaded in columns Z-AB
	Sample: Sample name
	Lineage: Putative Lophodermium species
	Library: Library date preparation
	Nreads: total number of assembled reads per sample
	Assem %: Percentage of assembled forward and reverse reads
	reads length (mean): Mean raw read length
	reads length (sd): Standard deviation of assembled read length
	passed: retained assembled reads that passed quality filtering (with a maximum of 15Ns allowed)
	% passed: percentage of assembled reads that passed quality filtering
	dpt.me: mean depth of 85% similarity clusters
	dpt.sd: standard deviation of cluster depth
	# of loci w/ d>1.tot: total number of clusters with depth greater than 1
	d>1.me: mean depth of clusters with depth greater than 1
	d>1.sd: standard deviation of clusters depths for clusters with depth greater than 1
	H: Heterozygosity (fixed to zero for haploid data)
	E: Estimated error
	nloci: number of clusters after within-sample clustering, including singletons
	nloci length.me: mean length of clusters, including singletons
	nloci length.sd: standard deviation of nloci length
	f1loci: number of loci (i.e. the consensus sequence of a given cluster) with >1 depth coverage, excluding clusters whose consensus sequences have more than 5 Ns
	f2loci: number of f1loci remaining after paralog filter
	f2loci length.me: mean length of f2loci
	f2loci length.sd: standard deviation of f2loci length
	nsites: Cumulative length of all f2 loci per sample
	Phylogeny nloci min 10: number of loci per sample included in phylogenetic analyses for a minimum of 10 samples per locus
	Phylogeny length.me: mean length of loci used in phylogenetic analyses
	Phylogeny length.sd: standard deviation of loci used in phylogenetic analyses
	Within-species Lineage: Putative species all Lophodermium analyzed at population level
	Within-species nloci min 8: within-species number of loci per sample for a minimum sample of 8 individuals per locus. Replicate samples are color-shaded

## Sheet: Table G 7030N
Table G. Summary statistics for 70% similarity threshold and 30 N's allowed per read (85/15N) along pyRAD pipeline.
	Key							30N										nloci length.me	nloci length.sd			f2loci length.me	f2loci length.sd		Phylogeny			Within-species
	Sample	Lineage	Library	Nreads	Assem %	reads length (mean)	reads length (sd)	passed	%passed	dpt.me	dpt.sd	# loci w/d>1.tot	d>1.me	d>1.sd	H	E	nloci			f1loci	f2loci			nsites	nloci min10	length.me	length.sd	Lineage	nloci min8	MAF
1	A_SL2_4a	L. australe cryptic	2016-08-18	157272	97.807	240.019	68.3972	154021	97.9329	4.334	7.995	21022	6.306	9.553	0	0.0081918	33454	237.111	65.7488	21021	19545	238.861	66.6044	4668546	70	222.9	52.2811	L. australe-L.conigenum	329	98.57
2	BasLL2-2-4a	L. australe major	2015-10-05	126071	99.044	265.307	78.3427	117262	93.0127	4.232	16.43	8417	10.958	27.654	0	0.0018998	25935	258.612	76.6666	8416	7571	245.292	77.9245	1857108	35	239.086	58.0438	L. australe-L.conigenum	248
	BasLL2-2-4a-b	L. australe major	2015-10-05	89967	98.639	266.883	75.1685	84109	93.4887	3.964	14.334	6117	10.818	24.768	0	0.0018875	20266	260.858	73.5534	6116	5474	246.545	75.5516	1349586				L. australe-L.conigenum	200
3	DP-VA1-9a	L. australe hybrid	2016-12-15	11773	98.659	248.005	78.7841	11116	94.4194	1.35	1.287	1520	2.854	2.445	0	0.00241563	8048	241.345	75.5201	1520	1307	222.269	64.9765	290506	16	218.312	39.8994	L. australe-L.conigenum	61
4	May5B1	L. australe major	2016-06-03	384545	95.507	249.36	97.6843	352865	91.7617	4.609	17.275	23633	11.491	28.199	0	0.00230019	68687	235.909	89.2518	23628	22246	215.089	97.3722	4784864	84	223.06	67.5021	L. australe-L.conigenum	356
5	MS1_2_8	L. australe hybrid	2016-08-18	148686	97.887	263.166	86.296	141715	95.3116	4.688	8.969	20371	6.231	10.296	0	0.00880781	28891	256.676	82.5644	20371	19389	253.292	83.5303	4911084	78	232.333	60.4035	L. australe-L.conigenum	344
6	MS1-1-4	L. australe cryptic	2016-06-03	337360	98.266	275.748	93.8417	304992	90.4055	6.4	9.434	24049	10.919	10.893	0	0.00771055	44177	262.82	87.941	24049	23099	252.147	98.2532	5824353	90	227.933	66.8241	L. australe-L.conigenum	357
7	NH1-3-5a	L. australe major	2016-06-03	444204	94.406	209.753	99.6583	421744	94.9438	3.824	9.603	29998	10.341	15.625	0	0.00212344	99221	200.024	91.9138	29997	28651	188.929	103.508	5412993	86	216.244	67.193	L. australe-L.conigenum	352
8	NQP-V7	L. australe major	2016-06-03	155374	97.676	254.826	96.9444	145606	93.7132	2.929	16.158	4521	15.259	41.878	0	0.00090176	33414	245.142	91.5335	4518	4102	213.859	91.9292	877248	18	207.889	38.4981	L. australe-L.conigenum	85
9	NR2-9b	L. australe major	2016-06-03	256039	97.793	282.285	98.0044	229647	89.6922	2.819	6.204	20726	7.445	10.322	0	0.00223496	73438	247.481	77.9242	20726	19503	249.763	96.8852	4871120	74	231.649	65.3367	L. australe-L.conigenum	346
10	JDPM1-17-1	L. baculiferum	2015-10-05	122609	99.166	276.233	70.7747	113508	92.5772	3.188	5.833	13104	6.639	8.262	0	0.00126168	33780	268.433	92.5371	13104	12574	251.672	76.2928	3164525	132	245.03	70.1098
11	PPDC3-2-1	L. baculiferum	2016-06-03	222928	98.241	338.18	81.4906	178366	80.0106	3.752	6.373	13607	10.004	8.752	0	0.00129521	44521	105.803	44.3467	13607	12968	292.783	90.6023	3796816	134	250.866	68.0254
12	Loco3286	L. conigenum	2016-06-03	223821	97.686	321.253	86.552	188977	84.4322	2.134	10.805	2988	25.305	44.043	0	0.00263984	64062	171.321	61.4658	2987	2502	242.845	90.5505	607597	3	210.333	31.6596	L. australe-L.conigenum	25
13	Loco742	L. conigenum	2016-06-03	342189	98.755	321.494	84.72	293473	85.7634	3.736	6.764	18484	11.632	9.687	0	0.00158906	71829	269.917	69.1584	18484	17751	279.148	92.5873	4955162	78	233.936	69.1729	L. australe-L.conigenum	350
14	Lomo3288	L. molitoris	2016-06-03	403182	98.721	304.856	93.3095	354861	88.0151	5.325	12.084	17660	16.312	18.675	0	0.00102778	62525	320.947	78.9512	17655	17230	267.86	100.508	4615235	138	228.942	69.272	L. molitoris	115	54.7106
15	Lopi804	L. pinastri	2016-06-03	56854	97.8	320.26	90.6772	48170	84.7258	2.022	2.306	9459	3.484	3.048	0	0.00149063	22987	305.543	82.5991	9459	7852	285.977	83.0648	2245490	38	225.526	52.4753
16	PCMH2-4-1	L. molitoris	2016-06-03	169369	98.122	322.616	97.4137	140296	82.8345	3.558	6.271	14877	7.415	8.595	0	0.0012377	37304	307.797	81.577	14877	14199	276.975	97.2445	3932762	136	240.735	73.8095	L. molitoris	115
17	PLG1-7-1	L. molitoris	2015-10-05	262856	99.413	272.386	71.6238	244244	92.9193	4.209	9.193	15688	11.959	14.272	0	0.0011917	53582	290.917	89.133	15687	15183	238.708	82.612	3624299	196	240.791	68.1796	L. molitoris	115
18	PLG2-1-2	L. molitoris	2015-10-05	212198	99.28	271.532	70.6357	195355	92.0626	3.45	7.257	14838	9.508	11.46	0	0.00126895	51531	304.591	87.4734	14837	14242	240.138	79.469	3420040	193	241.668	67.5705	L. molitoris	115
19	PLG2-10-6	L. molitoris	2016-06-03	70202	97.712	347.882	88.3025	54204	77.2115	2.024	2.928	9256	3.797	4.295	0	0.00147129	25277	304.014	94.7474	9256	7525	305.255	87.7887	2297042	70	265.071	64.3062	L. molitoris	115
20	PLG2-11-1	L. molitoris	2016-06-03	115315	97.827	324.741	86.2276	95748	83.0317	2.241	3.301	15720	4.028	4.601	0	0.00223477	38355	266.111	69.8541	15720	13010	290.371	79.9995	3777731	118	249.966	58.9385	L. molitoris	115
21	PLG2-12-3	L. molitoris	2015-10-05	142325	99.333	273.335	71.7681	133979	94.136	2.076	3.909	14816	5.049	6.745	0	0.00129844	55773	264.404	68.4228	14816	13949	249.435	75.3821	3479367	171	243.064	64.8887	L. molitoris	115
22	PLG2-13-1	L. molitoris	2016-06-03	255193	97.788	307.745	87.8122	221446	86.7759	4.127	8.504	15033	11.362	12.833	0	0.00135205	49812	328.415	88.3796	15032	14459	275.63	93.4895	3985333	188	240	65.6239	L. molitoris	115
	CA3PM1-7-1	L. nitens	2015-10-05	196040	98.75	269.92	75.7317	181239	92.45	2.106	3.683	18886	5.253	6.228	0	0.0027877	72630	307.962	82.5986	18886	17806	242.093	77.9291	4310712				L. nitens	3850	99.7315
23	CA3PM1-7-1-b	L. nitens	2015-10-05	211852	98.671	270.871	73.7668	195350	92.2106	2.074	3.601	18889	5.485	6.232	0	0.00288008	78871	268.207	70.3879	18889	17797	244.636	76.987	4353791	922	218.323	49.2871	L. nitens	3847
	CA3PM1-7-1-inter	L. nitens	2016-06-03	72241	97.608	294.291	98.5797	63677	88.1452	1.737	2.168	9960	3.41	3.367	0	0.00426172	32573	293.252	83.188	9960	8469	258.464	84.5264	2188934				L. nitens	2122
24	CA4PM1-7-1	L. nitens	2015-10-05	86664	99.181	280.072	70.4841	80993	93.4563	1.907	2.503	13815	3.523	3.654	0	0.00384648	38443	262.895	73.9045	13815	12562	263.774	66.904	3313531				L. nitens	2300
	CA4PM1-7-1-b	L. nitens	2015-10-05	126524	99.077	269.767	71.0002	116519	92.0924	2.5	4.224	15154	4.984	6.124	0	0.00308203	40249	263.815	71.893	15154	14067	248.804	71.4682	3499925	851	220.127	47.94	L. nitens	3344
25	CF4PM1-18-1	L. nitens	2016-06-03	276876	98.33	295.487	98.498	245540	88.6823	2.622	5.851	22033	6.788	9.902	0	0.0028082	78604	279.187	93.6671	22032	20578	261.343	96.7401	5377924	930	216.48	49.2929	L. nitens	3894
26	DC2PL2-17-1	L. nitens	2016-06-03	177609	98.059	299.846	97.5499	151481	85.289	3.086	5.321	18399	5.827	7.229	0	0.00310898	42568	274.748	69.3353	18399	16783	267.753	92.604	4493701	881	216.75	50.2668	L. nitens	3300
27	ED3PL1-5-1	L. nitens	2016-06-03	180067	98.08	306.829	97.6303	155479	86.3451	2.031	3.936	16363	5.027	6.96	0	0.00286953	63909	262.648	68.8252	16363	14495	264.367	90.7009	3831999	836	216.916	49.4072	L. nitens	3008
28	M2PM2-17-1	L. nitens	2016-06-03	518002	98.174	299.083	98.0842	450874	87.041	2.341	6.409	31785	7.188	12.634	0	0.00377676	146706	281.021	93.7216	31781	28502	256.404	95.6053	7308023	984	217.896	50.7159	L. nitens	4213
29	PMM2_5_4	L. nitens	2016-08-18	442672	98.188	163.94	53.5854	442412	99.9413	5.401	18.644	22083	15.131	31.283	0	0.00379189	70904	281.647	92.0847	22069	21556	150.871	61.5513	3252168	838	203.995	37.0669	L. nitens	2840
30	PMWP1-2-1	L. nitens	2016-06-03	175287	98.477	291.006	99.9373	156388	89.2183	2.646	5.104	16621	6.404	8.077	0	0.00138008	54583	290.555	93.3798	16621	15576	257.931	100.188	4017534	387	231.401	64.1888	L. nitens	801
31	PSLP1-12-1	L. nitens	2016-12-15	44262	99.067	241.157	82.6846	41801	94.4399	1.912	2.61	8142	3.375	3.777	0	0.00206797	21203	282.737	92.9468	8142	7373	220.651	71.6006	1626862	239	226.477	59.1133	L. nitens	434
32	PSLP1-16-1	L. nitens	2016-06-03	346351	97.99	295.756	99.0637	304011	87.7754	3.406	8.058	20192	10.518	13.754	0	0.00146602	79880	163.813	53.3172	20189	19118	255.726	105.257	4888962	403	230.675	65.7139	L. nitens	870
33	Sie1PL1-14-2	L. nitens	2016-08-18	145465	98.728	183.033	54.6876	145259	99.8584	3.416	7.308	16145	6.642	10.321	0	0.00381563	37705	276.857	95.0971	16145	15918	164.006	58.2626	2610646	826	201.978	36.8595	L. nitens	2691
34	Sie1PL3-20-2	L. nitens	2016-06-03	426418	97.161	322.044	96.5525	347270	81.4389	2.42	5.869	22985	8.089	11.482	0	0.00232129	114780	233.989	79.0292	22984	21086	268.978	96.9681	5671670	947	217.19	50.7927	L. nitens	3770
35	WP3PM1-10-2	L. nitens	2016-06-03	247001	98.052	325.328	92.4016	206244	83.4993	2.49	4.32	19841	6.242	6.78	0	0.00256543	69780	235.063	76.457	19841	18369	280.922	92.7479	5160263	898	218.416	49.7195	L. nitens	3553
36	WP3PM1-5-1	L. nitens	2016-12-15	21337	99.117	254.876	80.7867	19874	93.1434	1.392	1.262	3111	2.666	2.155	0	0.0077875	13215	280.23	94.1443	3111	2568	226.768	64.6216	582339				L. nitens	661
	WP3PM1-5-1-b	L. nitens	2016-12-15	47050	98.984	231.714	80.5415	44347	94.255	1.936	3.326	8026	3.415	4.997	0	0.00587969	20715	182.741	54.1186	8026	7030	209.218	65.8959	1470805	588	208.696	46.2599	L. nitens	1661
37	CA2PM1-14-1	L. sp. nov.	2015-10-05	126939	99.051	275.892	70.3132	118836	93.6166	3.423	5.84	12796	7.262	8.006	0	0.00131074	33062	301.494	93.0234	12796	12387	249.657	77.8145	3092498	1213	257.52	67.7919	L. sp. nov.	2740	98.5518
38	CA2PM1-19-1	L. sp. nov.	2015-10-05	84462	99.109	287.537	70.2021	77206	91.4092	2.969	4.232	10597	5.651	5.461	0	0.00127188	25031	308.531	89.765	10597	10107	260.894	75.09	2636854	1127	263.869	65.8773	L. sp. nov.	2474
39	CA2PM1-2-1	L. sp. nov.	2015-10-05	88367	98.973	288.5	71.8994	81389	92.1034	2.585	3.423	10718	5.379	4.488	0	0.00138262	29616	213.299	77.9107	10718	10213	259.902	76.4723	2654377	1086	263.241	65.5191	L. sp. nov.	2381
40	CA3PM1-13-1	L. sp. nov.	2015-10-05	57696	99.136	269.079	71.1584	52650	91.2542	2.343	3.176	8952	4.259	4.271	0	0.0013584	21725	246.91	77.4207	8952	8247	248.649	69.491	2050609	949	256.595	62.2164	L. sp. nov.	2177
	CA3PM1-13-1-b	L. sp. nov.	2015-10-05	40364	98.458	293.79	71.2527	36888	91.3884	2.101	2.356	6732	3.789	3.058	0	0.00129219	17062	224.001	75.9409	6732	6210	277.211	69.8366	1721483				L. sp. nov.	1758
	CA3PM1-13-1-inter	L. sp. nov.	2016-12-15	40459	99.337	241.492	79.8034	38377	94.854	2.03	2.354	7832	3.427	3.111	0	0.00106484	18464	270.473	68.8707	7832	7061	222.114	69.1034	1568349				L. sp. nov.	1613
41	CA3PM1-3-1	L. sp. nov.	2016-06-03	73825	97.806	317.374	96.5392	59482	80.5716	2.218	2.466	10806	3.911	3.099	0	0.00143594	25815	281.042	69.2663	10806	9276	274.505	87.0145	2546308	905	260.813	67.8791	L. sp. nov.	2007
42	CA3PM1-9-2	L. sp. nov.	2016-06-03	529737	98.628	296.803	97.5851	465157	87.809	5.389	14.59	19259	19.195	25.126	0	0.00128984	79843	282.586	71.2582	19253	18403	247.503	109.954	4554801	1278	255.18	69.61	L. sp. nov.	2912
43	MHPM3-1-1	L. sp. nov.	2015-10-05	115848	99.378	278.488	71.7899	107476	92.7733	3.254	4.663	12503	6.698	5.945	0	0.00125195	31602	261.212	68.7439	12503	12070	250.339	78.1755	3021589	1188	259.472	67.7532	L. sp. nov.	2673
44	MHPM3-15-2	L. sp. nov.	2015-10-05	152890	99.244	280.448	70.0357	142635	93.2926	2.565	4.801	12725	7.114	7.89	0	0.00129756	49713	287.763	70.9409	12725	12185	251.752	77.5209	3067598	1193	258.77	67.3977	L. sp. nov.	2693
45	G1PM2_8_1	L. sp. nov.	2015-10-05	219216	99.329	260.212	72.1581	207125	94.4844	4.636	9.485	15410	11.021	13.563	0	0.00137402	42471	235.039	76.3918	15407	14884	236.263	81.7241	3516544	1199	255.6	70.8893	L. sp. nov.	2251
46	G1PM2-14-1	L. sp. nov.	2016-06-03	249122	98.382	304.444	97.8567	210142	84.353	3.564	6.847	15549	10.026	10.331	0	0.00128418	54736	295.009	91.7209	15548	14847	262.043	101.315	3890551	1169	257.852	70.3274	L. sp. nov.	2183
47	G1PM2-4-1	L. sp. nov.	2016-06-03	72817	97.761	296.578	97.3831	63982	87.8668	2.165	2.77	12076	3.734	3.704	0	0.00140078	28354	281.568	92.7579	12076	10400	265.622	85.9328	2762464	787	255.456	68.9764	L. sp. nov.	1426
48	Me1PL1-18-1-b	L. sp. nov.	2015-10-05	209977	99.163	269.556	71.1666	193242	92.0301	3.892	7.977	13961	10.549	12.104	0	0.00124082	46094	272.435	70.4345	13960	13399	241.254	80.0337	3232568	1150	256.33	69.658	L. sp. nov.	2226
	Me1PL1-18-1	L. sp. nov.	2015-10-05	61176	98.982	300.113	71.3604	55536	90.7807	2.466	3.144	8294	4.841	4.095	0	0.00126133	21727	275.043	68.8612	8294	7835	274.368	74.3109	2149674				L. sp. nov.	1502
	Me1PL1-18-1-inter	L. sp. nov.	2016-12-15	33512	98.902	240.881	81.0561	31765	94.7869	1.791	1.985	6992	2.976	2.738	0	0.00115547	17453	254.714	69.9798	6992	6210	218.909	67.5597	1359426				L. sp. nov.	1004
49	Me1PL2-7-2	L. sp. nov.	2015-10-05	332800	99.41	241.226	75.2142	314874	94.6136	3.817	9.676	16790	13.431	17.133	0	0.00128545	74080	285.107	92.2832	16786	16093	225.936	83.624	3635995	1168	253.172	70.6563	L. sp. nov.	2212
50	Me1PL2-9-1	L. sp. nov.	2016-06-03	959922	98.526	301.845	95.9004	829211	86.3832	5.694	19.602	21735	29.044	40.505	0	0.00131133	129847	281.288	92.3802	21727	20071	242.594	109.266	4869107	1205	255.521	71.7245	L. sp. nov.	2275
	Overall average			201715	98.4203	279.613	83.1978	180685	90.2175	3.10705	6.72544	14611.2	8.15915	11.2964	0	0.00239998	48659	262.246	68.8041	14610.1	13625.1	248.73	83.5749	3373549	565.86	235.801	60.0583
	Library Dec 2015 (n=6)			33065.5	99.011	243.021	80.6094	31213.3	94.3165	1.73517	2.13733	5937.17	3.11883	3.20383	0	0.00339518	16516.3	252.04	75.9301	5937.17	5258.17	219.988	67.293	1.14971e+06	281	217.828	48.4242
	Library Oct 2015 (n=21)			146040	99.0851	274.34	72.1832	135734	92.6739	3.03605	6.1781	12819.1	7.34143	9.5911	0	0.00170149	41106.8	269.597	78.4898	12818.6	12136	249.873	76.4102	3.00727e+06	798.312	248.291	64.6112
	Library June 2016 (n=28)			276495	97.8334	300.99	94.5071	240690	86.3477	3.26104	7.54718	17057.7	9.79275	13.7284	0	0.00217462	62056.7	260.965	79.9267	17056.2	15752.5	260.742	94.7358	4.05521e+06	476.481	233.433	60.639
	Library Aug 2016 (n= 4)			223524	98.1525	212.54	65.7415	220852	98.261	4.45975	10.729	19905.2	8.5775	15.3633	0	0.00615178	42738.5	263.073	83.8738	19901.5	19102	201.758	67.4871	3860611	453	215.302	46.6527
	Key
	*Consecutive numbers represent the 50 individuals used for phylogenetic inferences. Replicate samples were shaded with the same color.
	**Replicate samples that were excluded from phylogenetic analyses are shaded in columns Z-AB
	Sample: Sample name
	Lineage: Putative Lophodermium species
	Library: Library date preparation
	Nreads: total number of assembled reads per sample
	Assem %: Percentage of assembled forward and reverse reads
	reads length (mean): Mean read length of assembled reads
	reads length (sd): Standard deviation of assembled read length
	passed: retained assembled reads that passed quality filtering (with a maximum of certain number of 30 Ns)
	% passed: percentage of assembled reads that passed quality filtering
	dpt.me: mean depth of 70% similarity clusters
	dpt.sd: standard deviation of cluster depth
	# of loci w/ d>1.tot: total number of clusters with depth greater than 1
	d>1.me: mean depth of clusters with depth greater than 1
	d>1.sd: standard deviation of clusters depths for clusters with depth greater than 1
	H: Heterozygosity (fixed to zero for haploid data)
	E: Estimated error
	nloci: number of clusters after within-sample clustering, including singletons
	nloci length.me: mean length of clusters, including singletons
	nloci length.sd: standard deviation of nloci length
	f1loci: number of loci (i.e. the consensus sequence of a given cluster) with >1 depth coverage, excluding clusters whose consensus sequences have more than 5 Ns
	f2loci: number of f1loci remaining after paralog filter
	f2loci length.me: mean length of f2loci
	f2loci length.sd: standard deviation of f2loci length
	nsites: Cumulative length of all f2 loci per sample
	Phylogeny nloci min 10: number of loci per sample included in phylogenetic analyses for a minimum of 10 samples per locus
	Phylogeny length.me: mean length of loci used in phylogenetic analyses
	Phylogeny length.sd: standard deviation of loci used in phylogenetic analyses
	Within-species Lineage: Putative species all Lophodermium analyzed at population level
	Within-species nloci min 8: within-species number of loci per sample for a minimum sample of 8 individuals per locus. Replicate samples are color-shaded
	Within-species MAF: Percentage of remaining alleles after filtering alleles with frequency 1/n, where n is the number of individuals sampled per species. These calculations were made for loci with a minimum sample of 8 individuals.

## Sheet: Table H Genetic distances
Table H. Genetic distances based on ITS-LSU locus and number of shared loci between putative species of Lophodermium.
	L. australe-L. conigenum	L. baculiferum	L. molitoris	L. nitens	L. pinastri	L. sp. nov.
L. australe-L. conigenum		0.25555	0.28365	0.26493	0.1886	0.23641
L. baculiferum	5 (30)		0.07444	0.1889	0.16	0.05537
L. molitoris	12 (47)	30 (63)		0.17332	0.14883	0.05549
L. nitens	10 (73)	13 (54)	32 (130)		0.19725	0.11246
L. pinastri	1 (16)	1 (8)	1 (10)	2 (23)		0.09041
L. sp. nov.	16 (65)	72 (141)	100 (230)	63 (184)	3 (16)
Upper-right matrix: ITS-LSU genetic distances, estimated using K2P+G model of evolution. Lower-left matrix: number of shared loci by at least ten samples between pairs of species or species complexes for 85/15N (70/30N) matrices. See inset of Fig. 8 for a graphical representation of these data.
